# Supplementary material for: Identification of a neuronal transcription factor network involved in medulloblastoma development
Source: Acta Neuropathol Commun. 2013 Jul 11;1:35. doi: 10.1186/2051-5960-1-35 (PMC3893591; doi:10.1186/2051-5960-1-35)
Supplement: Additional file 6: Table S4 — Cellular Component and Molecular Function Ontologies over-represented in Network. P-value correction was achieved using a Benjamini and Hochberg False Discovery rate of 0.05. Gene frequencies in the network list and genome are shown. Ontologies marked with an asterisk are not significantly enriched when CIS genes are excluded. [file 2051-5960-1-35-S6.XLSX]

## Sheet: Sheet 1
Supplementary Table S4: Over-represented ontologies in network
Cellular Component
GO-ID	p-value	corr p-value	Network Freq		Total Freq		Ontology Description	Genes in test set
43226	3.8243e-05	0.0032889	65	/83	9336	/16374	organelle	TLN1|SEPT3|RHOQ|NBEA|FGF13|ZBTB38|KDM1B|PDPK1|DIP2C|ZNF682|P4HA1|RPLP0|CREB3L2|MKL2|PRKACB|DLG1|ANKS1B|SRPK2|NOL4|TNIK|C2CD3|ARID1A|SPIRE1|SPEN|PCLO|MYT1L|KDM2B|TGIF2|JMJD1C|SGCB|REV3L|USP7|OSTC|CDK5R1|ERBB4|TRIM13|CALU|MYCBP2|GPHN|CKLF|TFDP2|PBRM1|DCX|TCF3|TRAM1|ZNF398|GPD2|KLF12|SEC11A|NASP|CREBBP|TEAD1|TEAD2|SH3BP5|FNBP1|DUSP3|GRIA2|JMJD6|MAP2|EBF1|NEUROD2|GRLF1|TMTC2|NFIA|NFIB
45202	9.8681e-05	0.0042433	9	/83	367	/16374	synapse	ANKS1B|GPHN|CDK5R1|SEPT3|GRIA2|ERBB4|GABBR2|PCLO|DLG1
5622	0.00015103	0.0051954	72	/83	11306	/16374	intracellular	TLN1|SEPT3|RHOQ|NBEA|FGF13|GABBR2|ZBTB38|KDM1B|PDPK1|DIP2C|ZNF682|P4HA1|RPLP0|CREB3L2|MKL2|PRKACB|NSF|DLG1|ANKS1B|SRPK2|NOL4|TNIK|C2CD3|ARID1A|SPIRE1|SPEN|KIDINS220|PCLO|MYT1L|KDM2B|TGIF2|JMJD1C|SGCB|REV3L|USP7|OSTC|CDK5R1|PLXNC1|RALGPS1|ERBB4|TRIM13|CALU|MYCBP2|GPHN|CKLF|TFDP2|PBRM1|DCX|TRAM1|TCF3|RASA2|GPD2|ZNF398|KLF12|SEC11A|NASP|CREBBP|TEAD1|TRIO|TEAD2|SH3BP5|FNBP1|DUSP3|GRIA2|JMJD6|MAP2|EBF…
44456	0.00044747	0.012828	7	/83	271	/16374	synapse part	ANKS1B|GPHN|GRIA2|ERBB4|GABBR2|PCLO|DLG1
43228	0.00074341	0.015983	24	/83	2432	/16374	non-membrane-bounded organelle	SRPK2|ANKS1B|CDK5R1|TLN1|SEPT3|NOL4|C2CD3|ERBB4|CREBBP|RHOQ|SPIRE1|PCLO|MYCBP2|FNBP1|GPHN|KDM2B|RPLP0|MAP2|GRLF1|PBRM1|DCX|NFIB|DLG1|SGCB
43232	0.00074341	0.015983	24	/83	2432	/16374	intracellular non-membrane-bounded organelle	SRPK2|ANKS1B|CDK5R1|TLN1|SEPT3|NOL4|C2CD3|ERBB4|CREBBP|RHOQ|SPIRE1|PCLO|MYCBP2|FNBP1|GPHN|KDM2B|RPLP0|MAP2|GRLF1|PBRM1|DCX|NFIB|DLG1|SGCB
45211	0.0009869	0.018861	5	/83	150	/16374	postsynaptic membrane	ANKS1B|GPHN|GRIA2|GABBR2|DLG1
5634	0.0011891	0.020452	40	/83	5183	/16374	nucleus	USP7|CDK5R1|ERBB4|FGF13|ZBTB38|MYCBP2|KDM1B|ZNF682|DIP2C|CKLF|CREB3L2|TFDP2|PBRM1|MKL2|PRKACB|TCF3|ZNF398|ANKS1B|SRPK2|NOL4|TNIK|KLF12|NASP|CREBBP|TEAD1|TEAD2|ARID1A|SPEN|MYT1L|DUSP3|KDM2B|JMJD6|EBF1|NEUROD2|GRLF1|TGIF2|JMJD1C|NFIA|NFIB|REV3L
5856	0.0016173	0.022906	16	/83	1402	/16374	cytoskeleton	ANKS1B|TLN1|SEPT3|C2CD3|ERBB4|RHOQ|SPIRE1|PCLO|MYCBP2|FNBP1|GPHN|MAP2|GRLF1|DCX|DLG1|SGCB
43231	0.0016887	0.022906	56	/83	8347	/16374	intracellular membrane-bounded organelle	TLN1|NBEA|FGF13|ZBTB38|KDM1B|PDPK1|DIP2C|ZNF682|P4HA1|CREB3L2|PRKACB|MKL2|DLG1|ANKS1B|SRPK2|NOL4|TNIK|ARID1A|SPEN|PCLO|MYT1L|KDM2B|TGIF2|JMJD1C|REV3L|USP7|OSTC|CDK5R1|ERBB4|TRIM13|CALU|MYCBP2|CKLF|TFDP2|PBRM1|TCF3|TRAM1|ZNF398|GPD2|KLF12|NASP|SEC11A|CREBBP|TEAD1|TEAD2|SH3BP5|DUSP3|FNBP1|GRIA2|JMJD6|EBF1|NEUROD2|GRLF1|TMTC2|NFIA|NFIB
43005	0.0028321	0.034794	7	/83	373	/16374	neuron projection	ANKS1B|CDK5R1|MAP2|PPM1A|GABBR2|NSF|MYCBP2
43198	0.0036847	0.042252	2	/83	18	/16374	dendritic shaft	MAP2|NSF
Molecular Function
GO-ID	p-value	corr p-value	Network Freq		Total Freq		Description	Genes in test set
3700*	1.7063e-05	0.0026238	16	/78	949	/15440	transcription factor activity*	KLF12|CREBBP|TEAD1|TEAD2|SPEN|ZBTB38|MYT1L|CKLF|EBF1|NEUROD2|CREB3L2|TFDP2|TGIF2|TCF3|NFIA|NFIB
32452	1.9877e-05	0.0026238	3	/78	11	/15440	histone demethylase activity	KDM1B|KDM2B|JMJD6
30528*	4.1788e-05	0.0034977	20	/78	1506	/15440	transcription regulator activity*	ZNF398|KLF12|CREBBP|TEAD1|TEAD2|ARID1A|SPEN|ZBTB38|MYT1L|EBF1|CKLF|NEUROD2|GRLF1|CREB3L2|TFDP2|TGIF2|MKL2|TCF3|NFIA|NFIB
8134*	5.9433e-05	0.0034977	11	/78	522	/15440	transcription factor binding*	USP7|KLF12|DIP2C|CREBBP|GRLF1|TFDP2|JMJD1C|SPEN|MKL2|TCF3|NFIA
32451	6.6244e-05	0.0034977	3	/78	16	/15440	demethylase activity	KDM1B|KDM2B|JMJD6
5515	0.00016546	0.0072803	57	/78	8119	/15440	protein binding	TLN1|SEPT3|RHOQ|NBEA|FGF13|EDIL3|GABBR2|ZBTB38|CTTNBP2|PDPK1|DIP2C|SMPDL3A|RPLP0|CREB3L2|MKL2|NSF|RNF146|DLG1|SRPK2|TNIK|KCTD20|ARID1A|SPIRE1|SPEN|PCLO|MYT1L|KDM2B|CNTN1|JMJD1C|USP7|CDK5R1|PLXNC1|ERBB4|PPM1A|TRIM13|FHDC1|CALU|MYCBP2|CKLF|TFDP2|PBRM1|DCX|TCF3|TRAM1|KLF12|NASP|SEC11A|CREBBP|TEAD1|TEAD2|SH3BP5|FNBP1|JMJD6|MAP2|EBF1|GRLF1|NFIA
16563*	0.00030337	0.011441	9	/78	429	/15440	transcription activator activity*	ZNF398|MYT1L|CREBBP|TEAD1|TEAD2|ARID1A|SPEN|MKL2|TCF3
5522	0.00037299	0.012309	2	/78	6	/15440	profilin binding	RHOQ|PCLO
16706	0.00060672	0.014047	3	/78	33	/15440	oxidoreductase activity, acting on paired donors, with incorporation or reduction of molecular oxygen, 2-oxoglutarate as one donor, and incorporation of one atom each of oxygen into both donors	KDM2B|JMJD6|P4HA1
51213	0.00061672	0.014047	4	/78	77	/15440	dioxygenase activity	KDM2B|JMJD6|P4HA1|JMJD1C
43425*	0.0006917	0.014047	2	/78	8	/15440	bHLH transcription factor binding*	CREBBP|TCF3
5488	0.00078479	0.014799	73	/78	12364	/15440	binding	TLN1|SEPT3|RHOQ|NBEA|FGF13|EDIL3|GABBR2|ZBTB38|KDM1B|CTTNBP2|PDPK1|ZNF682|DIP2C|DIRAS3|P4HA1|SMPDL3A|RPLP0|CREB3L2|MKL2|PRKACB|NSF|RNF146|DLG1|SRPK2|NOL4|TNIK|KCTD20|SPIRE1|ARID1A|SPEN|PCLO|MYT1L|KDM2B|CNTN1|TGIF2|JMJD1C|REV3L|USP7|CDK5R1|PLXNC1|ERBB4|PPM1A|TRIM13|FHDC1|CALU|MYCBP2|GPHN|CKLF|TFDP2|PBRM1|DCX|TRAM1|TCF3|RASA2|GPD2|ZNF398|KLF12|SEC11A|NASP|CREBBP|TEAD1|TRIO|TEAD2|SH3BP5|FNBP1|JMJD6|…
3677*	0.00086371	0.015201	23	/78	2327	/15440	DNA binding*	ZNF398|KLF12|CREBBP|TEAD1|TEAD2|ARID1A|SPEN|ZBTB38|MYT1L|KDM2B|ZNF682|EBF1|CKLF|NEUROD2|GRLF1|CREB3L2|TFDP2|PBRM1|TGIF2|TCF3|NFIA|NFIB|REV3L
*Not significant when CIS genes are excluded from analysis
