# Supplementary material for: Identification of a neuronal transcription factor network involved in medulloblastoma development
Source: Acta Neuropathol Commun. 2013 Jul 11;1:35. doi: 10.1186/2051-5960-1-35 (PMC3893591; doi:10.1186/2051-5960-1-35)
Supplement: Additional file 9: Table S6 — Network Enriched Genesets in primary human MBs and murine tumours. Significantly enriched genesets are shown separately or combined as an intersection between mouse and human results. Associated Nominal p-values corrected for multiple testing, and FDR q-values are also shown. The excel file contains several pages each referring to one of six MSigDb Libraries C1-C6 (see http://www.broadinstitute.org/gsea/msigdb/index.jsp). Human tumours were ranked by metagene score, mouse tumours were ranked by fold change of expression in tumours with network hits compared to predisposition control MBs not exposed to mutagenesis. For details, see Methods. [file 2051-5960-1-35-S9.XLSX]

## Sheet: C2.combined
	Mouse: Enriched in CIS Hits					Human: Enriched in low metagene
NAME	SIZE	ES	NES	NOM p-val	FDR q-val	SIZE	ES	NES	NOM p-val	FDR q-val
BANDRES_RESPONSE_TO_CARMUSTIN_WITHOUT_MGMT_48HR_DN	17	0.779764	2.10714	0	0.00144724	29	-0.442128	-1.44121	0.0487805	0.122916
BHATTACHARYA_EMBRYONIC_STEM_CELL	42	0.509075	1.71462	0.00356506	0.111282	77	-0.493952	-1.95399	0	0.00786332
BILANGES_RAPAMYCIN_SENSITIVE_VIA_TSC1_AND_TSC2	37	0.553977	1.8424	0	0.0434663	61	-0.518158	-1.98611	0	0.00580809
BILANGES_SERUM_AND_RAPAMYCIN_SENSITIVE_GENES	39	0.676604	2.29465	0	0	58	-0.699981	-2.64127	0	0
BILANGES_SERUM_RESPONSE_TRANSLATION	18	0.6861	1.89701	0.00164474	0.0264158	30	-0.567305	-1.88529	0	0.0122333
BOHN_PRIMARY_IMMUNODEFICIENCY_SYNDROM_UP	21	0.619981	1.76245	0.00341297	0.0841383	41	-0.457707	-1.6305	0.00934579	0.0548352
CAIRO_PML_TARGETS_BOUND_BY_MYC_UP	15	0.61091	1.6272	0.0227273	0.165322	23	-0.548015	-1.69436	0	0.0391581
CHNG_MULTIPLE_MYELOMA_HYPERPLOID_UP	35	0.728814	2.36909	0	0	45	-0.680203	-2.42803	0	0
CREIGHTON_ENDOCRINE_THERAPY_RESISTANCE_1	215	0.35883	1.5667	0	0.202561	429	-0.278472	-1.40047	0	0.146795
CUI_TCF21_TARGETS_2_UP	199	0.357649	1.5493	0.00489396	0.225468	360	-0.358857	-1.70948	0	0.0364064
DANG_MYC_TARGETS_UP	87	0.467948	1.80362	0	0.0611804	124	-0.547564	-2.33308	0	0
FEVR_CTNNB1_TARGETS_DN	264	0.369967	1.66449	0	0.145444	455	-0.306212	-1.53905	0	0.0825264
FOURNIER_ACINAR_DEVELOPMENT_LATE_2	145	0.393338	1.63926	0	0.167641	247	-0.396759	-1.88589	0	0.0124478
FRASOR_RESPONSE_TO_SERM_OR_FULVESTRANT_DN	30	0.539488	1.69324	0.0123023	0.12817	49	-0.433341	-1.59788	0.010989	0.0646319
HESS_TARGETS_OF_HOXA9_AND_MEIS1_UP	29	0.542662	1.67655	0.010929	0.139242	59	-0.469513	-1.80663	0.00518135	0.0207749
HONMA_DOCETAXEL_RESISTANCE	19	0.553011	1.56812	0.0353357	0.202254	32	-0.525297	-1.72613	0.00389105	0.0339966
HU_GENOTOXIC_DAMAGE_24HR	19	0.615741	1.72664	0.00521739	0.107081	32	-0.494004	-1.65439	0	0.0483795
IRITANI_MAD1_TARGETS_DN	28	0.678351	2.09215	0	0.0014798	37	-0.615575	-2.13009	0	0.00141129
KEGG_BASAL_CELL_CARCINOMA	15	0.617766	1.61944	0.024911	0.164909	53	-0.497952	-1.84973	0	0.0159694
KEGG_BASE_EXCISION_REPAIR	20	0.621214	1.77073	0.00696864	0.0811417	33	-0.500267	-1.70335	0	0.0371347
KEGG_RIBOSOME	51	0.735974	2.58787	0	0	79	-0.761536	-3.00118	0	0
KLEIN_PRIMARY_EFFUSION_LYMPHOMA_UP	22	0.554621	1.62804	0.0165138	0.166499	50	-0.462169	-1.73343	0	0.0326943
LEE_TARGETS_OF_PTCH1_AND_SUFU_UP*	34	0.544874	1.76997	0.00167504	0.0795004	48	-0.634473	-2.29098	0	0
LI_WILMS_TUMOR_VS_FETAL_KIDNEY_1_DN	86	0.477376	1.85469	0	0.0397314	149	-0.349683	-1.5439	0	0.081935
MEISSNER_BRAIN_HCP_WITH_H3K27ME3	34	0.48171	1.54649	0.0252708	0.221305	223	-0.292983	-1.32394	0	0.192527
MENSSEN_MYC_TARGETS	36	0.526292	1.6853	0.00705467	0.135702	47	-0.536996	-1.97889	0	0.00634164
MIPS_39S_RIBOSOMAL_SUBUNIT_MITOCHONDRIAL	36	0.503289	1.62495	0.0139616	0.163939	48	-0.693577	-2.57518	0	0
MIPS_40S_RIBOSOMAL_SUBUNIT_CYTOPLASMIC	23	0.710878	2.06003	0	0.00230958	30	-0.83987	-2.73174	0	0
MIPS_55S_RIBOSOME_MITOCHONDRIAL	61	0.488981	1.78539	0.00168067	0.0713014	78	-0.587112	-2.29762	0	0
MIPS_60S_RIBOSOMAL_SUBUNIT_CYTOPLASMIC	26	0.792161	2.38267	0	0	42	-0.719078	-2.57736	0	0
MIPS_NOP56P_ASSOCIATED_PRE_RRNA_COMPLEX	64	0.660901	2.41431	0	0	93	-0.665756	-2.78314	0	0
MIPS_RIBOSOME_CYTOPLASMIC	50	0.742813	2.53893	0	0	74	-0.760592	-3.04928	0	0
MODY_HIPPOCAMPUS_PRENATAL	23	0.509836	1.53479	0.0221843	0.235441	38	-0.457825	-1.63767	0.00896861	0.0524778
MOREAUX_B_LYMPHOCYTE_MATURATION_BY_TACI_DN	37	0.48682	1.59774	0.0122807	0.188685	58	-0.460214	-1.76949	0	0.0264408
PAL_PRMT5_TARGETS_UP	111	0.39121	1.58441	0.00166945	0.196012	175	-0.309199	-1.38569	0	0.155124
PENG_RAPAMYCIN_RESPONSE_DN	142	0.382751	1.59407	0	0.189524	218	-0.33243	-1.56401	0	0.0761309
PID_MYC_ACTIVPATHWAY	46	0.461801	1.60102	0.0104167	0.188237	75	-0.384528	-1.5354	0	0.0832488
REACTOME_3_UTR_MEDIATED_TRANSLATIONAL_REGULATION	61	0.758246	2.77485	0	0	86	-0.718915	-2.87291	0	0
REACTOME_ACTIVATION_OF_THE_MRNA_UPON_BINDING_OF_THE_CAP_BINDING_COMPLEX_AND_EIFS_AND_SUBSEQUENT_BINDING_TO_43S	36	0.735598	2.42228	0	0	43	-0.766191	-2.73762	0	0
REACTOME_CLASS_B_2_SECRETIN_FAMILY_RECEPTORS	24	0.523205	1.57038	0.0293103	0.202688	81	-0.336033	-1.35627	0.025	0.173193
REACTOME_FORMATION_OF_THE_TERNARY_COMPLEX_AND_SUBSEQUENTLY_THE_43S_COMPLEX	30	0.707272	2.23308	0	0.000152	36	-0.778005	-2.67034	0	0
REACTOME_INFLUENZA_LIFE_CYCLE	81	0.576157	2.17034	0	0.00058	127	-0.606437	-2.61694	0	0
REACTOME_INFLUENZA_VIRAL_RNA_TRANSCRIPTION_AND_REPLICATION	59	0.699804	2.50192	0	0	93	-0.709306	-2.9062	0	0
REACTOME_METABOLISM_OF_MRNA	133	0.47451	1.97608	0	0.00885302	195	-0.501104	-2.28346	0	0.000132
REACTOME_METABOLISM_OF_PROTEINS	215	0.505023	2.21211	0	0.00028	371	-0.431384	-2.07958	0	0.0019845
REACTOME_METABOLISM_OF_RNA	165	0.425022	1.8068	0	0.0608266	235	-0.491195	-2.25043	0	0.000155
REACTOME_NONSENSE_MEDIATED_DECAY_ENHANCED_BY_THE_EXON_JUNCTION_COMPLEX	65	0.669506	2.46442	0	0	96	-0.669264	-2.7641	0	0
REACTOME_PEPTIDE_CHAIN_ELONGATION	51	0.740529	2.66294	0	0	78	-0.749967	-3.04341	0	0
REACTOME_SRP_DEPENDENT_COTRANSLATIONAL_PROTEIN_TARGETING_TO_MEMBRANE	67	0.648161	2.34557	0	0	99	-0.692535	-2.89287	0	0
REACTOME_TRANSLATION	92	0.671844	2.61662	0	0	124	-0.647219	-2.78263	0	0
SANSOM_APC_TARGETS_REQUIRE_MYC	98	0.387324	1.54777	0.0085034	0.225793	171	-0.296905	-1.35156	0	0.175188
SCHUHMACHER_MYC_TARGETS_UP	48	0.441252	1.53841	0.0234899	0.231189	71	-0.523585	-2.09891	0	0.00170544
SHEPARD_BMYB_TARGETS	31	0.518015	1.6406	0.0116667	0.168443	63	-0.380488	-1.45466	0.0060241	0.118252
WELCSH_BRCA1_TARGETS_DN	80	0.423866	1.63235	0.00680272	0.16999	118	-0.384303	-1.64746	0	0.0504177
WONG_EMBRYONIC_STEM_CELL_CORE	207	0.388165	1.7142	0	0.109448	297	-0.544299	-2.55706	0	0
YAMASHITA_LIVER_CANCER_WITH_EPCAM_UP	26	0.715936	2.17423	0	0.000528	47	-0.677924	-2.49001	0	0
YAO_TEMPORAL_RESPONSE_TO_PROGESTERONE_CLUSTER_14	94	0.407896	1.59439	0	0.191387	118	-0.405602	-1.71208	0	0.0360215
	Mouse: Enriched in non-transposon controls					Human: Enriched in high metagene
NAME	SIZE	ES	NES	NOM p-val	FDR q-val	SIZE	ES	NES	NOM p-val	FDR q-val
BAKKER_FOXO3_TARGETS_UP	27	-0.56375	-1.73108	0.0140845	0.0509459	47	0.483331	1.45657	0.0239899	0.181804
BIOCARTA_GPCR_PATHWAY	20	-0.522271	-1.53856	0.0347222	0.106866	33	0.669313	1.88723	0	0.00743091
BIOCARTA_VIP_PATHWAY	16	-0.567205	-1.60597	0.0424528	0.086011	26	0.595869	1.60498	0.00134771	0.0831487
CHIANG_LIVER_CANCER_SUBCLASS_UNANNOTATED_UP	22	-0.594757	-1.8031	0.00454545	0.0361701	68	0.47163	1.50712	0.00849515	0.143031
DURCHDEWALD_SKIN_CARCINOGENESIS_DN	100	-0.333265	-1.36212	0.0345679	0.205492	230	0.391627	1.40827	0.0031185	0.230968
GARGALOVIC_RESPONSE_TO_OXIDIZED_PHOSPHOLIPIDS_TURQUOISE_UP	35	-0.607581	-2.0477	0	0.00601781	70	0.450267	1.43329	0.0281174	0.20404
GAUSSMANN_MLL_AF4_FUSION_TARGETS_A_UP	74	-0.35551	-1.40453	0.0344828	0.175444	157	0.421413	1.47679	0	0.170485
JIANG_AGING_HYPOTHALAMUS_DN	32	-0.473275	-1.53847	0.0293454	0.106694	40	0.61424	1.797	0	0.0190727
KEGG_ALDOSTERONE_REGULATED_SODIUM_REABSORPTION	20	-0.561548	-1.68626	0.00950119	0.0615254	40	0.495694	1.45428	0.0391134	0.18508
KEGG_EPITHELIAL_CELL_SIGNALING_IN_HELICOBACTER_PYLORI_INFECTION	37	-0.52309	-1.75372	0.00472813	0.0459997	62	0.494096	1.55488	0.00485437	0.11093
KEGG_T_CELL_RECEPTOR_SIGNALING_PATHWAY	42	-0.456052	-1.58864	0.0204604	0.0916165	107	0.45695	1.53175	0.00345224	0.125947
KIM_ALL_DISORDERS_CALB1_CORR_UP	329	-0.357211	-1.73991	0	0.0499508	490	0.521508	1.93614	0	0.00323454
KIM_GERMINAL_CENTER_T_HELPER_UP	29	-0.506178	-1.63608	0.0232019	0.0786192	54	0.469986	1.44406	0.0199501	0.19289
LEE_TARGETS_OF_PTCH1_AND_SUFU_DN*	55	-0.455332	-1.67825	0.0023753	0.0644316	76	0.67194	2.19163	0	0
LEIN_NEURON_MARKERS	40	-0.648339	-2.23733	0	0.000842	62	0.676685	2.14556	0	0
LINDGREN_BLADDER_CANCER_CLUSTER_2A_DN	68	-0.388304	-1.49329	0.0373134	0.127169	118	0.452338	1.5564	0	0.109702
LU_AGING_BRAIN_DN	102	-0.329393	-1.37545	0.0395062	0.196395	140	0.593462	2.05681	0	0
MARTORIATI_MDM4_TARGETS_NEUROEPITHELIUM_DN	78	-0.371091	-1.48687	0.0204604	0.130358	141	0.53726	1.82903	0	0.0136755
MCCLUNG_COCAINE_REWARD_5D	49	-0.441256	-1.58005	0.00963855	0.0933074	75	0.48788	1.58524	0.00813008	0.0935214
MODY_HIPPOCAMPUS_POSTNATAL	45	-0.557815	-1.92982	0	0.016286	61	0.515664	1.63062	0.00241254	0.0738377
MOREAUX_B_LYMPHOCYTE_MATURATION_BY_TACI_UP	38	-0.456911	-1.58861	0.0300926	0.0914029	78	0.445513	1.45306	0.0224057	0.184655
PICCALUGA_ANGIOIMMUNOBLASTIC_LYMPHOMA_DN	50	-0.452873	-1.65088	0.00246914	0.0734249	111	0.496119	1.69145	0	0.0483001
PID_BCR_5PATHWAY	27	-0.482418	-1.51739	0.0452261	0.115639	64	0.462827	1.45861	0.0154578	0.180375
PID_ERBB1_DOWNSTREAM_PATHWAY	67	-0.514552	-1.97534	0	0.0114291	101	0.485895	1.62491	0	0.0752923
PID_ERBB2ERBB3PATHWAY	24	-0.516294	-1.60847	0.0267857	0.085557	43	0.632731	1.89872	0	0.00696463
PID_IL2_1PATHWAY	25	-0.59165	-1.84349	0.0023753	0.0275471	54	0.458665	1.40886	0.0464824	0.231097
PID_PDGFRBPATHWAY	67	-0.407958	-1.61771	0.00724638	0.0842387	123	0.464592	1.57696	0	0.0983377
RAMALHO_STEMNESS_DN	45	-0.440617	-1.56185	0.0169082	0.0985769	68	0.505889	1.62694	0.00118765	0.0752926
REACTOME_CA_DEPENDENT_EVENTS	18	-0.553327	-1.59418	0.0293454	0.0894039	29	0.594189	1.63881	0.00680272	0.0712135
REACTOME_DAG_AND_IP3_SIGNALING	19	-0.530508	-1.55696	0.0441177	0.100369	31	0.58553	1.62692	0.00795756	0.0746085
REACTOME_DARPP_32_EVENTS	16	-0.573159	-1.61336	0.0436681	0.0842628	24	0.63727	1.70878	0.00273598	0.0403298
REACTOME_GOLGI_ASSOCIATED_VESICLE_BIOGENESIS	31	-0.521545	-1.71822	0.0114155	0.0539848	49	0.552156	1.68986	0.00124224	0.0480129
REACTOME_MAPK_TARGETS_NUCLEAR_EVENTS_MEDIATED_BY_MAP_KINASES	19	-0.613699	-1.8318	0.00469484	0.0298726	30	0.549026	1.5316	0.0116883	0.125494
REACTOME_NEURONAL_SYSTEM	115	-0.323045	-1.38561	0.0299252	0.188435	268	0.442671	1.59361	0	0.0870479
REACTOME_PHOSPHOLIPASE_C_MEDIATED_CASCADE	27	-0.474085	-1.52229	0.0461894	0.113105	53	0.462067	1.42592	0.0205811	0.212028
REACTOME_POST_NMDA_RECEPTOR_ACTIVATION_EVENTS	19	-0.54788	-1.56727	0.0425056	0.0972911	33	0.490899	1.39016	0.0483222	0.248422
REACTOME_TRANS_GOLGI_NETWORK_VESICLE_BUDDING	36	-0.460126	-1.51419	0.041769	0.116701	56	0.514008	1.60159	0.00615763	0.0858406
SIG_CD40PATHWAYMAP	18	-0.548995	-1.54372	0.0452489	0.105986	33	0.506722	1.43139	0.0385638	0.206155
ST_DIFFERENTIATION_PATHWAY_IN_PC12_CELLS	26	-0.689057	-2.17147	0	0.00176736	43	0.497952	1.48544	0.0176768	0.166022
ST_GRANULE_CELL_SURVIVAL_PATHWAY	18	-0.642058	-1.80304	0.01373	0.0359691	26	0.65357	1.74595	0	0.0294734
VERHAAK_GLIOBLASTOMA_PRONEURAL	88	-0.362007	-1.47162	0.0205656	0.138774	182	0.49249	1.73784	0	0.0316358
ZHONG_RESPONSE_TO_AZACITIDINE_AND_TSA_UP	72	-0.474497	-1.85774	0.00257069	0.0253633	166	0.412343	1.43128	0.00214823	0.205724
*LEE_TARGETS_OF_PTCH1_AND_SUFU_DN and _UP were incorrectly signed within the MsigDB but are shown correctly here.

## Sheet: C3.combined
	Mouse: Enriched in non-transposon controls					Human: Enriched in high metagene
NAME	SIZE	ES	NES	NOM p-val	FDR q-val	SIZE	ES	NES	NOM p-val	FDR q-val
TGACCTTG_V$SF1_Q6	116	-0.397575	-1.6882	0.00254453	0.215771	208	0.409638	1.46155	0.00105042	0.0181631
V$AP1_C	97	-0.396166	-1.63355	0.00755667	0.219319	241	0.420551	1.51037	0	0.0115664
V$AP1_Q2	94	-0.379184	-1.52236	0.00755667	0.242886	231	0.356911	1.28218	0.025	0.0855941
V$AP1_Q6_01	103	-0.39409	-1.64477	0.00518135	0.231957	230	0.420532	1.51092	0	0.0115356
V$AREB6_02	89	-0.419654	-1.67785	0.00257069	0.2131	218	0.359203	1.27811	0.038342	0.0889679
V$BACH1_01	96	-0.453563	-1.85112	0	0.128197	226	0.375567	1.33405	0.0105485	0.0553424
V$CDP_01	30	-0.471344	-1.53721	0.0380711	0.233706	73	0.423515	1.36646	0.0414692	0.0420836
V$CREBP1_Q2	114	-0.382579	-1.61755	0.00507614	0.234793	221	0.379976	1.36795	0.00314136	0.0414526
V$HFH3_01	68	-0.392212	-1.52207	0.0175439	0.235705	170	0.387025	1.35657	0.0223167	0.0455253
V$HFH4_01	71	-0.403433	-1.55006	0.0123762	0.22716	175	0.408384	1.42758	0.00214362	0.0247702
V$IK1_01	99	-0.380516	-1.56345	0.0156658	0.24263	241	0.380962	1.36862	0.009375	0.0412701
V$LXR_DR4_Q3	37	-0.50865	-1.70675	0.007109	0.204545	75	0.449848	1.44288	0.0225922	0.0216633

## Sheet: C4.combined
	Mouse: Enriched in CIS Hits					Human: Enriched in low metagene
NAME	SIZE	ES	NES	NOM p-val	FDR q-val	SIZE	ES	NES	NOM p-val	FDR q-val
GCM_ACTG1	81	0.449022	1.70652	0.00324675	0.0522964	111	-0.522909	-2.22637	0	7.16e-05
GCM_ANP32B	23	0.611824	1.82508	0.0103986	0.0223078	32	-0.644145	-2.18132	0	6.47e-05
GCM_APEX1	70	0.457936	1.69285	0	0.0549817	100	-0.549734	-2.26781	0	0
GCM_CSNK2B	65	0.458292	1.68587	0.00833333	0.0580498	86	-0.629233	-2.58194	0	0
GCM_HDAC1	21	0.544659	1.58342	0.0232975	0.108569	29	-0.663805	-2.22052	0	6.8e-05
GCM_NPM1	76	0.582295	2.19806	0	0	105	-0.630945	-2.62137	0	0
GCM_PFN1	35	0.511963	1.64695	0.0136986	0.0744478	46	-0.713987	-2.64675	0	0
GCM_PSME1	52	0.40733	1.46372	0.0415945	0.192591	75	-0.602706	-2.37303	0	0
GCM_TPT1	47	0.663769	2.30952	0	0	66	-0.761484	-3.01027	0	0
GNF2_APEX1	49	0.440571	1.4961	0.0169779	0.165299	69	-0.404379	-1.58001	0	0.0337726
GNF2_DAP3	66	0.548244	1.99836	0	0.00323576	96	-0.612799	-2.49009	0	0
GNF2_EIF3S6	72	0.693681	2.59084	0	0	104	-0.743581	-3.11151	0	0
GNF2_FBL	74	0.577774	2.17071	0	0	116	-0.639204	-2.68139	0	0
GNF2_GLTSCR2	22	0.784794	2.31188	0	0	29	-0.773752	-2.58218	0	0
GNF2_NPM1	38	0.525043	1.72797	0.00182482	0.0450122	54	-0.651353	-2.41866	0	0
GNF2_NS	31	0.506739	1.57604	0.017094	0.112682	35	-0.74436	-2.52192	0	0
GNF2_PA2G4	51	0.458821	1.62054	0.00675676	0.0857859	72	-0.555705	-2.2194	0	6.63e-05
GNF2_RAN	60	0.448165	1.64214	0.00993378	0.0741842	78	-0.620293	-2.54642	0	0
GNF2_ST13	34	0.685205	2.21711	0	0	55	-0.723995	-2.71634	0	0
GNF2_TPT1	27	0.758642	2.30634	0	0	37	-0.726204	-2.54792	0	0
GNF2_UBE2I	22	0.544438	1.56944	0.0319716	0.114679	33	-0.535322	-1.8057	0	0.00832097
MODULE_114	212	0.396114	1.73096	0	0.0452054	289	-0.600129	-2.84384	0	0
MODULE_151	201	0.405798	1.78752	0	0.0276938	274	-0.605958	-2.83365	0	0
MODULE_17	194	0.354937	1.53302	0.00164474	0.136959	328	-0.448257	-2.09693	0	0.000519
MODULE_244	105	0.389032	1.56193	0.00162602	0.117715	174	-0.285088	-1.29181	0.0153846	0.137598
MODULE_29	19	0.71573	1.98868	0	0.00307996	27	-0.81862	-2.62639	0	0
MODULE_32	143	0.529875	2.22184	0	0	200	-0.442892	-1.99349	0	0.00135206
MODULE_83	196	0.492344	2.13369	0	0.000177	264	-0.56424	-2.66263	0	0
MORF_AATF	124	0.402604	1.6645	0	0.0660587	175	-0.280482	-1.30088	0.0166667	0.131971
MORF_ACP1	124	0.367951	1.51462	0.00796178	0.150498	175	-0.310519	-1.39282	0	0.0862205
MORF_ACTG1	92	0.559795	2.19016	0	0	129	-0.629555	-2.7417	0	0
MORF_ANP32B	128	0.367291	1.49148	0.00508475	0.168313	171	-0.476833	-2.15405	0	0.000181
MORF_BUB3	177	0.426836	1.86012	0	0.0167917	251	-0.39536	-1.83833	0	0.00663272
MORF_CCNI	56	0.430787	1.54374	0.0139373	0.132592	75	-0.488337	-1.96674	0	0.00164474
MORF_CSNK2B	189	0.345778	1.50482	0.00451128	0.159762	251	-0.381725	-1.73158	0	0.0147871
MORF_EI24	91	0.36266	1.44222	0.0297723	0.202673	135	-0.41858	-1.7867	0	0.00977416
MORF_EIF3S2	147	0.447489	1.89085	0	0.0110496	217	-0.413469	-1.92223	0	0.00271234
MORF_EIF4A2	80	0.417114	1.60005	0.00168634	0.101354	117	-0.396002	-1.68348	0	0.0195234
MORF_FBL	95	0.404611	1.59649	0.00995025	0.10228	121	-0.49035	-2.04834	0	0.000921
MORF_FEN1	41	0.547692	1.8111	0.00170648	0.0239962	57	-0.410898	-1.55556	0.010929	0.038911
MORF_G22P1	107	0.418539	1.67589	0.00160514	0.0606682	143	-0.423093	-1.84934	0	0.00593942
MORF_HAT1	105	0.360883	1.45698	0.0218487	0.19099	152	-0.333872	-1.43223	0.010989	0.0700442
MORF_HDAC2	155	0.377102	1.59006	0.00160514	0.104777	251	-0.323565	-1.5196	0	0.0474073
MORF_JUND	44	0.512682	1.74085	0.00171233	0.0433502	60	-0.585166	-2.22233	0	6.97e-05
MORF_MAP2K2	91	0.374232	1.48065	0.0182724	0.176745	121	-0.444219	-1.9105	0	0.00329451
MORF_NME2	114	0.475091	1.93446	0	0.00679689	140	-0.634942	-2.72355	0	0
MORF_NPM1	105	0.575681	2.33286	0	0	147	-0.593744	-2.64276	0	0
MORF_PCNA	56	0.433173	1.56886	0.0136286	0.113011	71	-0.437591	-1.70493	0	0.0176848
MORF_PPP1CC	93	0.484255	1.89186	0	0.0115212	148	-0.300239	-1.31937	0	0.121356
MORF_PRKDC	104	0.41452	1.64552	0.00328947	0.0736691	171	-0.346749	-1.56425	0	0.0372395
MORF_PTPN11	61	0.429409	1.54192	0.0114943	0.132241	91	-0.320106	-1.3264	0.0214286	0.117452
MORF_RAD23A	211	0.423712	1.86005	0	0.0160057	308	-0.354642	-1.65949	0	0.0215549
MORF_RAD54L	56	0.433821	1.54018	0.0154374	0.131534	92	-0.388976	-1.59465	0	0.0315423
MORF_RAN	182	0.324678	1.40408	0.00902256	0.233962	237	-0.502947	-2.34595	0	0
MORF_RFC4	80	0.393976	1.52865	0.0192926	0.139358	134	-0.436835	-1.89177	0	0.00401994
MORF_SART1	41	0.497048	1.70102	0.0035524	0.0522479	53	-0.500461	-1.84488	0	0.0064087
MORF_TPT1	65	0.611388	2.21392	0	0	96	-0.665598	-2.7334	0	0
MORF_UBE2I	156	0.431607	1.80682	0	0.0241076	201	-0.443658	-2.02258	0	0.000961
MORF_UNG	48	0.451901	1.55726	0.0165837	0.120106	64	-0.48711	-1.88714	0	0.00410439
MORF_XRCC5	135	0.379512	1.56981	0.0016835	0.116572	207	-0.288758	-1.33238	0	0.11338
	Enriched in non-transposon controls					Enriched in high metagene
NAME	SIZE	ES	NES	NOM p-val	FDR q-val	SIZE	ES	NES	NOM p-val	FDR q-val
GNF2_DNM1	47	-0.623174	-2.26189	0	0.000459	68	0.71785	2.28846	0	0
GNF2_RAB3A	27	-0.667973	-2.09088	0	0.00979905	34	0.74945	2.1546	0	0
GNF2_TM4SF2	17	-0.545235	-1.50747	0.0426966	0.131785	23	0.728323	1.91315	0	0.000288
MODULE_100	297	-0.350233	-1.6824	0	0.0579403	499	0.561229	2.08407	0	0
MODULE_11	297	-0.377121	-1.82129	0	0.0258627	494	0.560247	2.0655	0	2.74e-05
MODULE_12	191	-0.40634	-1.85281	0	0.0214657	331	0.365662	1.33382	0.00610998	0.209956
MODULE_123	95	-0.385893	-1.56827	0.0125628	0.108448	222	0.380779	1.35599	0.0156576	0.190137
MODULE_137	295	-0.342467	-1.6269	0	0.0846552	499	0.556672	2.05937	0	2.52e-05
MODULE_533	16	-0.576741	-1.60725	0.0328638	0.0904297	39	0.542418	1.60434	0.0130378	0.0350361

## Sheet: C5.combined
	Mouse: Enriched in CIS hits					Human: Enriched in low metagene
NAME	SIZE	ES	NES	NOM p-val	FDR q-val	SIZE	ES	NES	NOM p-val	FDR q-val
BIOSYNTHETIC_PROCESS	207	0.406107	1.7757	0	0.0410279	422	-0.367892	-1.7837	0	0.0762203
CELLULAR_BIOSYNTHETIC_PROCESS	150	0.461446	1.92099	0	0.0164622	287	-0.424329	-2.05287	0	0.00887418
MACROMOLECULE_BIOSYNTHETIC_PROCESS	144	0.493065	2.05219	0	0.00262289	286	-0.384514	-1.80925	0	0.069057
MITOCHONDRIAL_PART	93	0.391666	1.52952	0.00482315	0.213102	137	-0.404437	-1.75635	0	0.0759622
PROTEIN_FOLDING	31	0.569887	1.81895	0.00361011	0.0355419	55	-0.425488	-1.62326	0.00584795	0.13891
RIBONUCLEOPROTEIN_COMPLEX	74	0.461659	1.75249	0.00511073	0.0445951	119	-0.35659	-1.52357	0	0.179605
RIBOSOME	25	0.530653	1.59389	0.0152284	0.158948	39	-0.496855	-1.7374	0.00448431	0.0835065
RNA_BINDING	137	0.526527	2.20621	0	0.0003	213	-0.388245	-1.76985	0	0.0754143
STRUCTURAL_CONSTITUENT_OF_RIBOSOME	54	0.725649	2.58633	0	0	75	-0.721566	-2.8678	0	0
STRUCTURAL_MOLECULE_ACTIVITY	101	0.51179	2.02007	0	0.00417796	226	-0.396457	-1.86378	0	0.0492382
TRANSLATION	89	0.601781	2.36052	0	0	154	-0.475284	-2.09983	0	0.00641676
UNFOLDED_PROTEIN_BINDING	26	0.586107	1.75958	0.00837521	0.0431034	40	-0.464699	-1.6433	0.00829876	0.123289
	Mouse: Enriched in non-transposon controls					Human: Enriched in high metagene
NAME	SIZE	ES	NES	NOM p-val	FDR q-val	SIZE	ES	NES	NOM p-val	FDR q-val
ENZYME_REGULATOR_ACTIVITY	152	-0.369686	-1.63508	0.00268817	0.259198	303	0.373821	1.34864	0.00814664	0.266968
VESICLE_MEDIATED_TRANSPORT	90	-0.3686	-1.51066	0.0163043	0.316016	180	0.400286	1.41261	0.00422833	0.228408

## Sheet: C6.combined
	Mouse: Enriched in non-transposon controls					Human: Enriched in High metagene
NAME	SIZE	ES	NES	NOM p-val	FDR q-val	SIZE	ES	NES	NOM p-val	FDR q-val
CAHOY_NEURONAL	46	-0.436659	-1.58637	0.0221675	0.0545045	92	0.485001	1.6223	0.00232288	0.0184087
CAMP_UP.V1_DN	90	-0.36612	-1.48064	0.010101	0.0904717	170	0.475302	1.67087	0	0.0105605
KRAS.300_UP.V1_UP	50	-0.430223	-1.5685	0.0251256	0.0597391	134	0.435511	1.50951	0.00333704	0.0785585
PRC2_EDD_UP.V1_DN	58	-0.483625	-1.73801	0	0.0269068	170	0.385559	1.35337	0.0120482	0.204663
PRC2_EZH2_UP.V1_DN	63	-0.399003	-1.53184	0.0144231	0.0760556	174	0.404532	1.43799	0.00107991	0.173609
STK33_NOMO_UP	107	-0.520324	-2.18694	0	0.0024014	249	0.390592	1.40703	0.00309597	0.171928
STK33_UP	93	-0.518789	-2.10986	0	0.00372503	250	0.379165	1.35554	0.00831601	0.230913
TBK1.DF_UP	127	-0.335302	-1.4653	0.0134409	0.0941452	260	0.387154	1.40153	0.00205761	0.164858

## Sheet: C2.separate
	Human: Enriched in low metagene								Mouse: Enriched in CIS hits
NAME	SIZE	ES	NES	NOM p-val	FDR q-val			NAME	SIZE	ES	NES	NOM p-val	FDR q-val
MIPS_RIBOSOME_CYTOPLASMIC	74	-0.760592	-3.04928	0	0			REACTOME_3_UTR_MEDIATED_TRANSLATIONAL_REGULATION	61	0.758246	2.77485	0	0
REACTOME_PEPTIDE_CHAIN_ELONGATION	78	-0.749967	-3.04341	0	0			REACTOME_PEPTIDE_CHAIN_ELONGATION	51	0.740529	2.66294	0	0
KEGG_RIBOSOME	79	-0.761536	-3.00118	0	0			REACTOME_TRANSLATION	92	0.671844	2.61662	0	0
REACTOME_INFLUENZA_VIRAL_RNA_TRANSCRIPTION_AND_REPLICATION	93	-0.709306	-2.9062	0	0			KEGG_RIBOSOME	51	0.735974	2.58787	0	0
REACTOME_SRP_DEPENDENT_COTRANSLATIONAL_PROTEIN_TARGETING_TO_MEMBRANE	99	-0.692535	-2.89287	0	0			MIPS_RIBOSOME_CYTOPLASMIC	50	0.742813	2.53893	0	0
REACTOME_3_UTR_MEDIATED_TRANSLATIONAL_REGULATION	86	-0.718915	-2.87291	0	0			REACTOME_INFLUENZA_VIRAL_RNA_TRANSCRIPTION_AND_REPLICATION	59	0.699804	2.50192	0	0
MIPS_NOP56P_ASSOCIATED_PRE_RRNA_COMPLEX	93	-0.665756	-2.78314	0	0			REACTOME_NONSENSE_MEDIATED_DECAY_ENHANCED_BY_THE_EXON_JUNCTION_COMPLEX	65	0.669506	2.46442	0	0
REACTOME_TRANSLATION	124	-0.647219	-2.78263	0	0			REACTOME_ACTIVATION_OF_THE_MRNA_UPON_BINDING_OF_THE_CAP_BINDING_COMPLEX_AND_EIFS_AND_SUBSEQUENT_BINDING_TO_43S	36	0.735598	2.42228	0	0
REACTOME_NONSENSE_MEDIATED_DECAY_ENHANCED_BY_THE_EXON_JUNCTION_COMPLEX	96	-0.669264	-2.7641	0	0			MIPS_NOP56P_ASSOCIATED_PRE_RRNA_COMPLEX	64	0.660901	2.41431	0	0
REACTOME_ACTIVATION_OF_THE_MRNA_UPON_BINDING_OF_THE_CAP_BINDING_COMPLEX_AND_EIFS_AND_SUBSEQUENT_BINDING_TO_43S	43	-0.766191	-2.73762	0	0			MIPS_60S_RIBOSOMAL_SUBUNIT_CYTOPLASMIC	26	0.792161	2.38267	0	0
MIPS_40S_RIBOSOMAL_SUBUNIT_CYTOPLASMIC	30	-0.83987	-2.73174	0	0			CHNG_MULTIPLE_MYELOMA_HYPERPLOID_UP	35	0.728814	2.36909	0	0
REACTOME_FORMATION_OF_THE_TERNARY_COMPLEX_AND_SUBSEQUENTLY_THE_43S_COMPLEX	36	-0.778005	-2.67034	0	0			REACTOME_SRP_DEPENDENT_COTRANSLATIONAL_PROTEIN_TARGETING_TO_MEMBRANE	67	0.648161	2.34557	0	0
BILANGES_SERUM_AND_RAPAMYCIN_SENSITIVE_GENES	58	-0.699981	-2.64127	0	0			BILANGES_SERUM_AND_RAPAMYCIN_SENSITIVE_GENES	39	0.676604	2.29465	0	0
REACTOME_INFLUENZA_LIFE_CYCLE	127	-0.606437	-2.61694	0	0			REACTOME_FORMATION_OF_THE_TERNARY_COMPLEX_AND_SUBSEQUENTLY_THE_43S_COMPLEX	30	0.707272	2.23308	0	0.000151929
MIPS_60S_RIBOSOMAL_SUBUNIT_CYTOPLASMIC	42	-0.719078	-2.57736	0	0			REACTOME_METABOLISM_OF_PROTEINS	215	0.505023	2.21211	0	0.000280243
MIPS_39S_RIBOSOMAL_SUBUNIT_MITOCHONDRIAL	48	-0.693577	-2.57518	0	0			YAMASHITA_LIVER_CANCER_WITH_EPCAM_UP	26	0.715936	2.17423	0	0.000527524
WONG_EMBRYONIC_STEM_CELL_CORE	297	-0.544299	-2.55706	0	0			REACTOME_INFLUENZA_LIFE_CYCLE	81	0.576157	2.17034	0	0.000580109
POMEROY_MEDULLOBLASTOMA_PROGNOSIS_DN	43	-0.678039	-2.49244	0	0			CAIRO_HEPATOBLASTOMA_CLASSES_UP	329	0.467249	2.13902	0	0.000941241
SOTIRIOU_BREAST_CANCER_GRADE_1_VS_3_UP	130	-0.577397	-2.49058	0	0			BANDRES_RESPONSE_TO_CARMUSTIN_WITHOUT_MGMT_48HR_DN	17	0.779764	2.10714	0	0.00144724
YAMASHITA_LIVER_CANCER_WITH_EPCAM_UP	47	-0.677924	-2.49001	0	0			IRITANI_MAD1_TARGETS_DN	28	0.678351	2.09215	0	0.0014798
FARMER_BREAST_CANCER_CLUSTER_2	31	-0.737208	-2.45714	0	0			MIPS_40S_RIBOSOMAL_SUBUNIT_CYTOPLASMIC	23	0.710878	2.06003	0	0.00230958
CHNG_MULTIPLE_MYELOMA_HYPERPLOID_UP	45	-0.680203	-2.42803	0	0			REACTOME_METABOLISM_OF_MRNA	133	0.47451	1.97608	0	0.00885302
REACTOME_COLLAGEN_FORMATION	56	-0.633983	-2.42798	0	0			HOSHIDA_LIVER_CANCER_SUBCLASS_S2	64	0.518173	1.90542	0	0.0247845
TANG_SENESCENCE_TP53_TARGETS_DN	52	-0.631339	-2.39043	0	0			BILANGES_SERUM_RESPONSE_TRANSLATION	18	0.6861	1.89701	0.00164474	0.0264158
MORI_PRE_BI_LYMPHOCYTE_UP	72	-0.589336	-2.37274	0	0			QI_HYPOXIA_TARGETS_OF_HIF1A_AND_FOXA2	20	0.677773	1.8962	0.00169779	0.025669
ROSTY_CERVICAL_CANCER_PROLIFERATION_CLUSTER	125	-0.540037	-2.33948	0	0			HU_GENOTOXIN_ACTION_DIRECT_VS_INDIRECT_4HR	19	0.674418	1.87273	0.00336134	0.0329024
AMUNDSON_GAMMA_RADIATION_RESPONSE	36	-0.685497	-2.3335	0	0			LI_WILMS_TUMOR_VS_FETAL_KIDNEY_1_DN	86	0.477376	1.85469	0	0.0397314
DANG_MYC_TARGETS_UP	124	-0.547564	-2.33308	0	0			ZHAN_MULTIPLE_MYELOMA_CD1_AND_CD2_UP	37	0.559114	1.84697	0.00345423	0.0424559
REACTOME_DEPOSITION_OF_NEW_CENPA_CONTAINING_NUCLEOSOMES_AT_THE_CENTROMERE	50	-0.633485	-2.32311	0	0			BILANGES_RAPAMYCIN_SENSITIVE_VIA_TSC1_AND_TSC2	37	0.553977	1.8424	0	0.0434663
CROONQUIST_IL6_DEPRIVATION_DN	90	-0.564267	-2.30544	0	0			KEGG_VALINE_LEUCINE_AND_ISOLEUCINE_DEGRADATION	24	0.611542	1.84225	0.00339559	0.0420413
MIPS_55S_RIBOSOME_MITOCHONDRIAL	78	-0.587112	-2.29762	0	0			MARTENS_TRETINOIN_RESPONSE_DN	312	0.401292	1.83908	0	0.0422287
LEE_TARGETS_OF_PTCH1_AND_SUFU_UP*	48	-0.634473	-2.29098	0	0			REACTOME_METABOLISM_OF_RNA	165	0.425022	1.8068	0	0.0608266
REACTOME_METABOLISM_OF_MRNA	195	-0.501104	-2.28346	0	0.000131622			DANG_MYC_TARGETS_UP	87	0.467948	1.80362	0	0.0611804
EGUCHI_CELL_CYCLE_RB1_TARGETS	22	-0.734155	-2.28221	0	0.00012775			OSMAN_BLADDER_CANCER_DN	167	0.421147	1.78734	0	0.0718134
KOBAYASHI_EGFR_SIGNALING_24HR_DN	221	-0.486713	-2.27253	0	0.000181498			MIPS_55S_RIBOSOME_MITOCHONDRIAL	61	0.488981	1.78539	0.00168067	0.0713014
MALONEY_RESPONSE_TO_17AAG_DN	68	-0.578687	-2.25664	0	0.000176457			KEGG_BASE_EXCISION_REPAIR	20	0.621214	1.77073	0.00696864	0.0811417
DELPUECH_FOXO3_TARGETS_DN	36	-0.64673	-2.25591	0	0.000171688			LEE_TARGETS_OF_PTCH1_AND_SUFU_UP*	34	0.544874	1.76997	0.00167504	0.0795004
GREENBAUM_E2A_TARGETS_UP	33	-0.659732	-2.25553	0	0.000167169			BOHN_PRIMARY_IMMUNODEFICIENCY_SYNDROM_UP	21	0.619981	1.76245	0.00341297	0.0841383
LI_AMPLIFIED_IN_LUNG_CANCER	172	-0.500074	-2.25483	0	0.000162883			REACTOME_CYTOSOLIC_TRNA_AMINOACYLATION	16	0.65423	1.76076	0.00550459	0.083617
SHIPP_DLBCL_VS_FOLLICULAR_LYMPHOMA_UP	42	-0.629858	-2.25368	0	0.000158811			VANHARANTA_UTERINE_FIBROID_WITH_7Q_DELETION_DN	17	0.645258	1.75329	0.00343053	0.0880097
REACTOME_METABOLISM_OF_RNA	235	-0.491195	-2.25043	0	0.000154938			DAZARD_RESPONSE_TO_UV_NHEK_DN	124	0.419176	1.7314	0	0.107416
PID_SYNDECAN_1_PATHWAY	46	-0.633034	-2.24366	0	0.000151249			SCHUETZ_BREAST_CANCER_DUCTAL_INVASIVE_DN	27	0.563857	1.72717	0.00522648	0.109011
DAVICIONI_MOLECULAR_ARMS_VS_ERMS_DN	154	-0.50813	-2.23973	0	0.000147731			HU_GENOTOXIC_DAMAGE_24HR	19	0.615741	1.72664	0.00521739	0.107081
KANG_DOXORUBICIN_RESISTANCE_UP	49	-0.598547	-2.23546	0	0.000144374			ZHANG_RESPONSE_TO_CANTHARIDIN_DN	41	0.513761	1.7249	0.00534759	0.106742
HSIAO_HOUSEKEEPING_GENES	362	-0.469901	-2.22377	0	0.000192712			DACOSTA_UV_RESPONSE_VIA_ERCC3_TTD_DN	25	0.563971	1.71957	0.00530035	0.110467
KIM_GLIS2_TARGETS_UP	82	-0.550524	-2.21858	0	0.000236209			MOREAUX_MULTIPLE_MYELOMA_BY_TACI_DN	74	0.452877	1.71816	0.00340136	0.109465
ZHOU_CELL_CYCLE_GENES_IN_IR_RESPONSE_24HR	108	-0.515014	-2.20685	0	0.000327018			BHATTACHARYA_EMBRYONIC_STEM_CELL	42	0.509075	1.71462	0.00356506	0.111282
WIELAND_UP_BY_HBV_INFECTION	93	-0.537825	-2.20209	0	0.000455197			WONG_EMBRYONIC_STEM_CELL_CORE	207	0.388165	1.7142	0	0.109448
FURUKAWA_DUSP6_TARGETS_PCI35_DN	63	-0.559077	-2.18724	0	0.000852187			LI_WILMS_TUMOR_VS_FETAL_KIDNEY_2_UP	15	0.653149	1.69637	0.0190641	0.126797
PID_INTEGRIN1_PATHWAY	64	-0.562445	-2.18312	0	0.000835143			FRASOR_RESPONSE_TO_SERM_OR_FULVESTRANT_DN	30	0.539488	1.69324	0.0123023	0.12817
GARGALOVIC_RESPONSE_TO_OXIDIZED_PHOSPHOLIPIDS_TURQUOISE_DN	45	-0.586485	-2.18224	0	0.000818768			MENSSEN_MYC_TARGETS	36	0.526292	1.6853	0.00705467	0.135702
COLLER_MYC_TARGETS_UP	22	-0.709744	-2.17854	0	0.000843246			LEIN_ASTROCYTE_MARKERS	24	0.565864	1.68232	0.008726	0.137259
CROONQUIST_NRAS_SIGNALING_DN	69	-0.554301	-2.17841	0	0.000827336			PUJANA_CHEK2_PCC_NETWORK	393	0.358856	1.67907	0	0.138573
RHODES_UNDIFFERENTIATED_CANCER	63	-0.570102	-2.17327	0	0.000854347			HESS_TARGETS_OF_HOXA9_AND_MEIS1_UP	29	0.542662	1.67655	0.010929	0.139242
REACTOME_PURINE_METABOLISM	32	-0.631614	-2.17104	0	0.000878149			SANSOM_APC_MYC_TARGETS	96	0.422237	1.67089	0.00165563	0.144445
XU_CREBBP_TARGETS_UP	21	-0.706991	-2.14712	0	0.00105593			RIZKI_TUMOR_INVASIVENESS_2D_UP	33	0.513438	1.66946	0.00854701	0.14395
GENTILE_UV_HIGH_DOSE_UP	23	-0.699434	-2.13894	0	0.00122852			ABRAMSON_INTERACT_WITH_AIRE	24	0.563983	1.66843	0.0135823	0.142729
GRAHAM_NORMAL_QUIESCENT_VS_NORMAL_DIVIDING_DN	78	-0.53251	-2.13458	0	0.00128628			FEVR_CTNNB1_TARGETS_DN	264	0.369967	1.66449	0	0.145444
IRITANI_MAD1_TARGETS_DN	37	-0.615575	-2.13009	0	0.00141129			GINESTIER_BREAST_CANCER_ZNF217_AMPLIFIED_DN	122	0.401962	1.65506	0	0.155869
MIPS_TRBP_CONTAINING_COMPLEX_1	20	-0.706162	-2.12717	0	0.0014257			LEE_BMP2_TARGETS_DN	413	0.352541	1.65446	0	0.154034
FINETTI_BREAST_CANCER_KINOME_RED	15	-0.756944	-2.12284	0	0.00154228			LEIN_CEREBELLUM_MARKERS	35	0.508682	1.64964	0.010084	0.158069
NIKOLSKY_BREAST_CANCER_8Q23_Q24_AMPLICON	127	-0.489986	-2.1223	0	0.00151741			SHEPARD_BMYB_TARGETS	31	0.518015	1.6406	0.0116667	0.168443
TARTE_PLASMA_CELL_VS_B_LYMPHOCYTE_UP	73	-0.528594	-2.12106	0	0.00152843			FOURNIER_ACINAR_DEVELOPMENT_LATE_2	145	0.393338	1.63926	0	0.167641
CHANG_CYCLING_GENES	127	-0.491934	-2.12023	0	0.00150455			BROWNE_HCMV_INFECTION_8HR_DN	16	0.616405	1.63366	0.020979	0.173488
PID_FOXM1PATHWAY	39	-0.598987	-2.10684	0	0.00164989			SCHAEFFER_PROSTATE_DEVELOPMENT_6HR_DN	239	0.368327	1.63359	0	0.170894
HORIUCHI_WTAP_TARGETS_DN	263	-0.445861	-2.10244	0	0.00175712			WELCSH_BRCA1_TARGETS_DN	80	0.423866	1.63235	0.00680272	0.16999
CHIANG_LIVER_CANCER_SUBCLASS_UNANNOTATED_DN	167	-0.455779	-2.09974	0	0.00173089			KEGG_ARGININE_AND_PROLINE_METABOLISM	16	0.602018	1.63137	0.0300752	0.168951
SCHUHMACHER_MYC_TARGETS_UP	71	-0.523585	-2.09891	0	0.00170544			MIPS_17S_U2_SNRNP	19	0.574883	1.63131	0.0207972	0.166498
NAKAYAMA_SOFT_TISSUE_TUMORS_PCA1_UP	73	-0.533839	-2.09604	0	0.00177476			NAGASHIMA_NRG1_SIGNALING_DN	22	0.557314	1.62961	0.0118644	0.166713
NAKAYAMA_SOFT_TISSUE_TUMORS_PCA2_UP	82	-0.520131	-2.0931	0	0.0017494			KLEIN_PRIMARY_EFFUSION_LYMPHOMA_UP	22	0.554621	1.62804	0.0165138	0.166499
KIM_MYC_AMPLIFICATION_TARGETS_UP	170	-0.476337	-2.09046	0	0.00178639			CAIRO_PML_TARGETS_BOUND_BY_MYC_UP	15	0.61091	1.6272	0.0227273	0.165322
HOLLEMAN_ASPARAGINASE_RESISTANCE_B_ALL_UP	22	-0.681505	-2.08544	0	0.00194568			LU_AGING_BRAIN_UP	113	0.407654	1.62654	0	0.163904
CLASPER_LYMPHATIC_VESSELS_DURING_METASTASIS_DN	33	-0.614001	-2.08513	0	0.00194731			MIPS_39S_RIBOSOMAL_SUBUNIT_MITOCHONDRIAL	36	0.503289	1.62495	0.0139616	0.163939
REACTOME_EXTRACELLULAR_MATRIX_ORGANIZATION	83	-0.510555	-2.08402	0	0.00192099			LI_DCP2_BOUND_MRNA	56	0.454576	1.62316	0.0116086	0.164113
REACTOME_METABOLISM_OF_PROTEINS	371	-0.431384	-2.07958	0	0.0019845			IVANOVA_HEMATOPOIESIS_EARLY_PROGENITOR	221	0.367807	1.62129	0	0.164282
SMID_BREAST_CANCER_LUMINAL_A_DN	16	-0.739343	-2.07565	0	0.00195839			KEGG_BASAL_CELL_CARCINOMA	15	0.617766	1.61944	0.024911	0.164909
TIAN_TNF_SIGNALING_NOT_VIA_NFKB	21	-0.683107	-2.0714	0	0.00201494			NADLER_OBESITY_DN	26	0.531934	1.60729	0.0123894	0.180896
WU_HBX_TARGETS_1_UP	16	-0.727134	-2.07064	0	0.00207273			PID_MYC_ACTIVPATHWAY	46	0.461801	1.60102	0.0104167	0.188237
DELLA_RESPONSE_TO_TSA_AND_BUTYRATE	21	-0.677152	-2.06294	0	0.00238236			REACTOME_MRNA_SPLICING	52	0.457411	1.59893	0.0119454	0.18918
ROZANOV_MMP14_TARGETS_SUBSET	33	-0.611489	-2.04798	0	0.00295699			MOREAUX_B_LYMPHOCYTE_MATURATION_BY_TACI_DN	37	0.48682	1.59774	0.0122807	0.188685
RHEIN_ALL_GLUCOCORTICOID_THERAPY_DN	332	-0.42999	-2.0473	0	0.00300204			YAO_TEMPORAL_RESPONSE_TO_PROGESTERONE_CLUSTER_14	94	0.407896	1.59439	0	0.191387
VIETOR_IFRD1_TARGETS	19	-0.673111	-2.04028	0	0.00332008			PENG_RAPAMYCIN_RESPONSE_DN	142	0.382751	1.59407	0	0.189524
GRAHAM_CML_DIVIDING_VS_NORMAL_QUIESCENT_UP	164	-0.44589	-2.0274	0	0.00385997			WU_SILENCED_BY_METHYLATION_IN_BLADDER_CANCER	16	0.595796	1.59255	0.0316901	0.189631
REN_BOUND_BY_E2F	56	-0.531116	-2.01482	0	0.00431568			KEGG_ADHERENS_JUNCTION	26	0.51366	1.58669	0.0320856	0.19705
FLOTHO_PEDIATRIC_ALL_THERAPY_RESPONSE_UP	50	-0.542212	-2.01448	0	0.00426491			YIH_RESPONSE_TO_ARSENITE_C3	18	0.568627	1.58547	0.0285714	0.196639
ANASTASSIOU_CANCER_MESENCHYMAL_TRANSITION_SIGNATURE	60	-0.524703	-2.00905	0	0.00452812			PAL_PRMT5_TARGETS_UP	111	0.39121	1.58441	0.00166945	0.196012
CHEMNITZ_RESPONSE_TO_PROSTAGLANDIN_E2_UP	118	-0.478905	-2.00872	0	0.00447607			RASHI_RESPONSE_TO_IONIZING_RADIATION_3	24	0.545351	1.58439	0.0125673	0.193767
KIM_BIPOLAR_DISORDER_OLIGODENDROCYTE_DENSITY_CORR_DN	83	-0.495959	-2.00068	0	0.00494805			MCBRYAN_PUBERTAL_BREAST_5_6WK_DN	73	0.423423	1.58316	0.00505051	0.193451
TAKAO_RESPONSE_TO_UVB_RADIATION_UP	77	-0.501112	-1.99814	0	0.00508942			KEGG_BUTANOATE_METABOLISM	16	0.582746	1.58227	0.0232558	0.192669
LEE_LIVER_CANCER_MYC_TGFA_UP	59	-0.512142	-1.99041	0	0.00551946			LUI_THYROID_CANCER_CLUSTER_1	21	0.546892	1.5821	0.0388693	0.190771
ZHU_CMV_24_HR_DN	88	-0.484157	-1.98951	0	0.00555546			KRIGE_AMINO_ACID_DEPRIVATION	15	0.599673	1.58029	0.0281195	0.191793
BILANGES_RAPAMYCIN_SENSITIVE_VIA_TSC1_AND_TSC2	61	-0.518158	-1.98611	0	0.00580809			DAIRKEE_CANCER_PRONE_RESPONSE_BPA	29	0.508102	1.57913	0.0218579	0.191472
ZHOU_CELL_CYCLE_GENES_IN_IR_RESPONSE_6HR	72	-0.50379	-1.98233	0	0.0062873			REACTOME_CLASS_B_2_SECRETIN_FAMILY_RECEPTORS	24	0.523205	1.57038	0.0293103	0.202688
MOLENAAR_TARGETS_OF_CCND1_AND_CDK4_DN	47	-0.539578	-1.98143	0	0.00629027			WANG_TUMOR_INVASIVENESS_UP	216	0.360258	1.56966	0	0.201793
SANSOM_WNT_PATHWAY_REQUIRE_MYC	57	-0.527869	-1.98082	0	0.00631591			HONMA_DOCETAXEL_RESISTANCE	19	0.553011	1.56812	0.0353357	0.202254
MENSSEN_MYC_TARGETS	47	-0.536996	-1.97889	0	0.00634164			CREIGHTON_ENDOCRINE_THERAPY_RESISTANCE_1	215	0.35883	1.5667	0	0.202561
REACTOME_INCRETIN_SYNTHESIS_SECRETION_AND_INACTIVATION	17	-0.680508	-1.97776	0	0.0062991			PID_AR_PATHWAY	28	0.501862	1.56145	0.025641	0.209162
FOURNIER_ACINAR_DEVELOPMENT_LATE_DN	20	-0.656317	-1.97001	0	0.00666293			PACHER_TARGETS_OF_IGF1_AND_IGF2_UP	15	0.60051	1.55489	0.0277296	0.218167
BHATTACHARYA_EMBRYONIC_STEM_CELL	77	-0.493952	-1.95399	0	0.00786332			CUI_TCF21_TARGETS_2_UP	199	0.357649	1.5493	0.00489396	0.225468
HOSHIDA_LIVER_CANCER_SUBCLASS_S1	223	-0.419992	-1.94729	0	0.0084505			SANSOM_APC_TARGETS_REQUIRE_MYC	98	0.387324	1.54777	0.0085034	0.225793
BERENJENO_TRANSFORMED_BY_RHOA_UP	467	-0.392967	-1.94673	0	0.00841133			GROSS_HYPOXIA_VIA_HIF1A_UP	41	0.460286	1.54761	0.0138169	0.223878
SWEET_KRAS_ONCOGENIC_SIGNATURE	81	-0.472294	-1.9433	0	0.00856488			RAHMAN_TP53_TARGETS_PHOSPHORYLATED	17	0.570382	1.54728	0.04	0.222186
INGA_TP53_TARGETS	16	-0.687195	-1.94179	0	0.00856647			MEISSNER_BRAIN_HCP_WITH_H3K27ME3	34	0.48171	1.54649	0.0252708	0.221305
KORKOLA_TERATOMA	35	-0.551939	-1.9397	0	0.00876079			REACTOME_NOTCH1_INTRACELLULAR_DOMAIN_REGULATES_TRANSCRIPTION	19	0.532491	1.54551	0.0477002	0.2208
PRAMOONJAGO_SOX4_TARGETS_DN	44	-0.534021	-1.93774	0	0.00878083			SCHUHMACHER_MYC_TARGETS_UP	48	0.441252	1.53841	0.0234899	0.231189
ZHAN_MULTIPLE_MYELOMA_PR_UP	36	-0.543082	-1.9377	0	0.00869799			MODY_HIPPOCAMPUS_PRENATAL	23	0.509836	1.53479	0.0221843	0.235441
MORI_IMMATURE_B_LYMPHOCYTE_DN	82	-0.478469	-1.93403	0	0.00904865			DAZARD_UV_RESPONSE_CLUSTER_G6	60	0.419344	1.5326	0.0273312	0.237293
CHOW_RASSF1_TARGETS_DN	25	-0.593791	-1.93197	0	0.00933192			MATZUK_SPERMATID_DIFFERENTIATION	16	0.569417	1.5305	0.0344828	0.239023
WHITEFORD_PEDIATRIC_CANCER_MARKERS	104	-0.454783	-1.92862	0	0.00952787			KEGG_SPLICEOSOME	65	0.417345	1.52743	0.0083612	0.242378
REACTOME_MEIOTIC_RECOMBINATION	70	-0.490098	-1.92812	0	0.00950301			RICKMAN_TUMOR_DIFFERENTIATED_WELL_VS_POORLY_UP	96	0.388943	1.52407	0.00866551	0.246404
LIEN_BREAST_CARCINOMA_METAPLASTIC_VS_DUCTAL_UP	75	-0.474164	-1.92761	0	0.0095369
LEE_EARLY_T_LYMPHOCYTE_UP	89	-0.46787	-1.92446	0	0.00974754
REACTOME_TELOMERE_MAINTENANCE	62	-0.499158	-1.92312	0	0.00969992				Enriched in non-transposon controls
REACTOME_MITOCHONDRIAL_TRNA_AMINOACYLATION	16	-0.669412	-1.91742	0.0031348	0.0101519			NAME	SIZE	ES	NES	NOM p-val	FDR q-val
REACTOME_RNA_POL_I_PROMOTER_OPENING	47	-0.521006	-1.91455	0	0.0105423			HESS_TARGETS_OF_HOXA9_AND_MEIS1_DN	32	-0.848207	-2.77669	0	0
RHODES_CANCER_META_SIGNATURE	55	-0.508952	-1.90897	0	0.0112147			JECHLINGER_EPITHELIAL_TO_MESENCHYMAL_TRANSITION_DN	30	-0.803	-2.61786	0	0
KEGG_SYSTEMIC_LUPUS_ERYTHEMATOSUS	107	-0.453867	-1.90565	0	0.0114752			MCDOWELL_ACUTE_LUNG_INJURY_UP	24	-0.828098	-2.52463	0	0
KAMMINGA_EZH2_TARGETS	39	-0.523117	-1.90122	0	0.011879			DEMAGALHAES_AGING_UP	35	-0.748735	-2.51791	0	0
VECCHI_GASTRIC_CANCER_EARLY_UP	366	-0.395028	-1.90037	0	0.0119077			BOYLAN_MULTIPLE_MYELOMA_C_D_DN	76	-0.644847	-2.51348	0	0
JECHLINGER_EPITHELIAL_TO_MESENCHYMAL_TRANSITION_UP	71	-0.47665	-1.89755	0	0.0120648			NAGASHIMA_EGF_SIGNALING_UP	22	-0.827436	-2.49991	0	0
MORI_LARGE_PRE_BII_LYMPHOCYTE_UP	79	-0.463779	-1.89714	0	0.0120016			PHONG_TNF_TARGETS_UP	29	-0.780187	-2.48732	0	0
SHEPARD_CRUSH_AND_BURN_MUTANT_UP	167	-0.427849	-1.89633	0	0.0119761			BROWNE_HCMV_INFECTION_30MIN_UP	22	-0.810806	-2.48377	0	0
DAZARD_UV_RESPONSE_CLUSTER_G2	27	-0.582792	-1.89525	0	0.011968			MCLACHLAN_DENTAL_CARIES_DN	73	-0.639051	-2.4804	0	0
DUTERTRE_ESTRADIOL_RESPONSE_24HR_UP	289	-0.403277	-1.8915	0	0.012355			BURTON_ADIPOGENESIS_PEAK_AT_2HR	23	-0.818448	-2.4391	0	0
MCLACHLAN_DENTAL_CARIES_UP	227	-0.415281	-1.89084	0	0.0123774			LI_INDUCED_T_TO_NATURAL_KILLER_UP	146	-0.552228	-2.41097	0	0
LEE_LIVER_CANCER_MYC_UP	52	-0.50469	-1.88948	0	0.0124548			BROWN_MYELOID_CELL_DEVELOPMENT_UP	55	-0.643926	-2.39714	0	0
HUMMERICH_MALIGNANT_SKIN_TUMOR_DN	17	-0.656385	-1.8889	0.00307692	0.0124438			HAN_JNK_SINGALING_DN	15	-0.841403	-2.37252	0	0
CHIBA_RESPONSE_TO_TSA_UP	49	-0.506129	-1.88859	0	0.0123638			TAKEDA_TARGETS_OF_NUP98_HOXA9_FUSION_8D_DN	51	-0.643458	-2.36459	0	0
LY_AGING_MIDDLE_DN	16	-0.678807	-1.88722	0	0.0124213			MCLACHLAN_DENTAL_CARIES_UP	69	-0.611915	-2.35288	0	0
STEGER_ADIPOGENESIS_DN	25	-0.596207	-1.88599	0.00749064	0.0125436			WANG_LSD1_TARGETS_DN	27	-0.742707	-2.35247	0	0
FOURNIER_ACINAR_DEVELOPMENT_LATE_2	247	-0.396759	-1.88589	0	0.0124478			CROONQUIST_STROMAL_STIMULATION_UP	30	-0.715533	-2.34655	0	0
PID_FRA_PATHWAY	36	-0.550735	-1.88574	0	0.0123699			NAKAYAMA_SOFT_TISSUE_TUMORS_PCA1_UP	25	-0.748667	-2.31182	0	0.000313318
POMEROY_MEDULLOBLASTOMA_DESMOPLASIC_VS_CLASSIC_DN	52	-0.509606	-1.88553	0	0.0122769			ICHIBA_GRAFT_VERSUS_HOST_DISEASE_35D_UP	58	-0.613505	-2.29757	0	0.00044581
BILANGES_SERUM_RESPONSE_TRANSLATION	30	-0.567305	-1.88529	0	0.0122333			ONDER_CDH1_TARGETS_2_DN	118	-0.531679	-2.26629	0	0.000636585
YAO_TEMPORAL_RESPONSE_TO_PROGESTERONE_CLUSTER_8	42	-0.515299	-1.88476	0	0.0121907			HAHTOLA_MYCOSIS_FUNGOIDES_CD4_UP	26	-0.72973	-2.26354	0	0.000606272
BENPORATH_MYC_TARGETS_WITH_EBOX	215	-0.408599	-1.88041	0	0.0127576			KHETCHOUMIAN_TRIM24_TARGETS_UP	29	-0.689081	-2.26304	0	0.000578714
TRACEY_RESISTANCE_TO_IFNA2_DN	28	-0.591489	-1.879	0.00729927	0.0129039			CROMER_TUMORIGENESIS_UP	25	-0.742108	-2.2546	0	0.000615742
WESTON_VEGFA_TARGETS_6HR	58	-0.480904	-1.87884	0	0.0128104			AMIT_EGF_RESPONSE_40_HELA	22	-0.748608	-2.24165	0	0.000829502
BURTON_ADIPOGENESIS_PEAK_AT_24HR	35	-0.543571	-1.87591	0	0.0132108			GALINDO_IMMUNE_RESPONSE_TO_ENTEROTOXIN	44	-0.627576	-2.23803	0	0.000853926
ISHIDA_E2F_TARGETS	47	-0.51019	-1.86975	0	0.0137597			GERY_CEBP_TARGETS	50	-0.618612	-2.23762	0	0.000874196
YAO_TEMPORAL_RESPONSE_TO_PROGESTERONE_CLUSTER_16	72	-0.465688	-1.86732	0	0.0140202			LEIN_NEURON_MARKERS	40	-0.648339	-2.23733	0	0.000841819
CROMER_TUMORIGENESIS_UP	60	-0.483605	-1.86696	0	0.0139974			SARRIO_EPITHELIAL_MESENCHYMAL_TRANSITION_DN	51	-0.620248	-2.2343	0	0.000811754
ZHANG_TLX_TARGETS_60HR_DN	234	-0.416417	-1.86493	0	0.0140683			ABBUD_LIF_SIGNALING_1_UP	19	-0.766485	-2.20323	0	0.00136989
HEDENFALK_BREAST_CANCER_BRACX_UP	19	-0.627677	-1.85557	0.00645161	0.0155527			PID_CD8TCRDOWNSTREAMPATHWAY	21	-0.735112	-2.20139	0	0.00132423
POOLA_INVASIVE_BREAST_CANCER_UP	258	-0.405069	-1.85311	0	0.015963			LABBE_TARGETS_OF_TGFB1_AND_WNT3A_DN	43	-0.62738	-2.1987	0	0.00128151
BASAKI_YBX1_TARGETS_UP	248	-0.397096	-1.85273	0	0.0159134			NAGASHIMA_NRG1_SIGNALING_UP	74	-0.560116	-2.1908	0	0.00150813
GOBERT_OLIGODENDROCYTE_DIFFERENTIATION_UP	460	-0.378369	-1.85239	0	0.0158651			BURTON_ADIPOGENESIS_1	19	-0.748938	-2.18364	0	0.00159208
BOYAULT_LIVER_CANCER_SUBCLASS_G56_DN	15	-0.656908	-1.85153	0	0.0159321			CASORELLI_ACUTE_PROMYELOCYTIC_LEUKEMIA_UP	70	-0.568555	-2.18258	0	0.00154525
AMIT_EGF_RESPONSE_60_MCF10A	36	-0.520588	-1.85046	0	0.0159599			KORKOLA_TERATOMA	20	-0.747236	-2.17887	0	0.0015011
KEGG_BASAL_CELL_CARCINOMA	53	-0.497952	-1.84973	0	0.0159694			GROSS_HYPOXIA_VIA_HIF1A_DN	47	-0.606307	-2.17805	0	0.0014594
HOFFMANN_LARGE_TO_SMALL_PRE_BII_LYMPHOCYTE_UP	145	-0.419043	-1.84875	0	0.0160084			ST_DIFFERENTIATION_PATHWAY_IN_PC12_CELLS	26	-0.689057	-2.17147	0	0.00176736
REACTOME_METABOLISM_OF_NUCLEOTIDES	67	-0.464356	-1.84874	0	0.0159031			BILBAN_B_CLL_LPL_DN	15	-0.799052	-2.16356	0	0.00202022
NIELSEN_GIST_VS_SYNOVIAL_SARCOMA_DN	17	-0.637215	-1.84591	0	0.0163448			RHEIN_ALL_GLUCOCORTICOID_THERAPY_UP	17	-0.752833	-2.16066	0	0.0020775
TSAI_RESPONSE_TO_RADIATION_THERAPY	31	-0.536261	-1.83717	0	0.017509			BOYLAN_MULTIPLE_MYELOMA_PCA1_UP	27	-0.671123	-2.15606	0	0.00216671
SANA_RESPONSE_TO_IFNG_DN	79	-0.455267	-1.83509	0	0.0176212			JAATINEN_HEMATOPOIETIC_STEM_CELL_DN	57	-0.580068	-2.15602	0	0.00211386
MEISSNER_BRAIN_HCP_WITH_H3K4ME2_AND_H3K27ME3	47	-0.512045	-1.82887	0	0.0187142			LIU_VAV3_PROSTATE_CARCINOGENESIS_UP	38	-0.630817	-2.14571	0	0.00260355
REACTOME_PACKAGING_OF_TELOMERE_ENDS	39	-0.515819	-1.8257	0.00934579	0.0190824			MANTOVANI_NFKB_TARGETS_UP	24	-0.692427	-2.13449	0	0.00280948
BOQUEST_STEM_CELL_UP	241	-0.394392	-1.82249	0	0.0195207			CHARAFE_BREAST_CANCER_BASAL_VS_MESENCHYMAL_UP	25	-0.684983	-2.12205	0	0.00336528
WINNEPENNINCKX_MELANOMA_METASTASIS_UP	131	-0.414532	-1.82237	0	0.0194387			KEGG_TOLL_LIKE_RECEPTOR_SIGNALING_PATHWAY	40	-0.601473	-2.11846	0.00227273	0.00347881
MACLACHLAN_BRCA1_TARGETS_UP	20	-0.585837	-1.81911	0.00352113	0.0199664			PID_FCER1PATHWAY	26	-0.670009	-2.11786	0	0.00340319
GOUYER_TATI_TARGETS_DN	15	-0.658106	-1.81874	0.003125	0.0199115			LEE_LIVER_CANCER_MYC_E2F1_UP	26	-0.663247	-2.11129	0	0.00384489
MARTORIATI_MDM4_TARGETS_NEUROEPITHELIUM_UP	146	-0.412406	-1.81539	0	0.0203438			ACEVEDO_FGFR1_TARGETS_IN_PROSTATE_CANCER_MODEL_UP	103	-0.498933	-2.10855	0	0.00394047
PHONG_TNF_TARGETS_UP	59	-0.471453	-1.81387	0	0.0204333			BRUINS_UVC_RESPONSE_VIA_TP53_GROUP_B	209	-0.462609	-2.10681	0	0.00394814
GAVIN_FOXP3_TARGETS_CLUSTER_P6	81	-0.452216	-1.81356	0	0.0203225			TAKEDA_TARGETS_OF_NUP98_HOXA9_FUSION_10D_DN	46	-0.58692	-2.10356	0	0.00404101
LEE_LIVER_CANCER_SURVIVAL_DN	152	-0.405678	-1.81268	0	0.0203306			BORLAK_LIVER_CANCER_EGF_UP	27	-0.666246	-2.09777	0	0.00421035
PID_WNT_SIGNALING_PATHWAY	26	-0.568825	-1.81145	0.00719425	0.0205002			PID_NFAT_TFPATHWAY	17	-0.748769	-2.09521	0	0.00434775
REACTOME_AMYLOIDS	66	-0.463102	-1.81132	0	0.0204048			SMIRNOV_CIRCULATING_ENDOTHELIOCYTES_IN_CANCER_UP	53	-0.559976	-2.09327	0	0.00437274
GRADE_METASTASIS_DN	41	-0.506402	-1.80978	0	0.0205444			DELACROIX_RAR_TARGETS_UP	23	-0.677234	-2.08516	0.00229358	0.00450333
AFFAR_YY1_TARGETS_DN	225	-0.391661	-1.80847	0	0.0206428			SERVITJA_ISLET_HNF1A_TARGETS_UP	83	-0.524783	-2.08467	0	0.00444756
WU_APOPTOSIS_BY_CDKN1A_VIA_TP53	47	-0.494929	-1.80763	0	0.0206246			LEIN_CHOROID_PLEXUS_MARKERS	35	-0.622517	-2.08393	0	0.00444449
HESS_TARGETS_OF_HOXA9_AND_MEIS1_UP	59	-0.469513	-1.80663	0.00518135	0.0207749			KEEN_RESPONSE_TO_ROSIGLITAZONE_DN	52	-0.575747	-2.08187	0	0.00451531
KEGG_CYSTEINE_AND_METHIONINE_METABOLISM	31	-0.535143	-1.80549	0	0.0210006			CHIARADONNA_NEOPLASTIC_TRANSFORMATION_KRAS_CDC25_DN	31	-0.636321	-2.0743	0	0.00512972
FARMER_BREAST_CANCER_CLUSTER_5	18	-0.603292	-1.80326	0.0109091	0.0213613			ZWANG_CLASS_3_TRANSIENTLY_INDUCED_BY_EGF	74	-0.532666	-2.07248	0	0.00523476
BORLAK_LIVER_CANCER_EGF_UP	53	-0.48722	-1.79574	0	0.0226262			MCBRYAN_PUBERTAL_BREAST_5_6WK_UP	38	-0.611747	-2.07011	0	0.00531201
LU_TUMOR_VASCULATURE_UP	25	-0.565523	-1.78968	0	0.023735			RASHI_RESPONSE_TO_IONIZING_RADIATION_1	23	-0.700688	-2.06849	0	0.00536442
BOGNI_TREATMENT_RELATED_MYELOID_LEUKEMIA_UP	25	-0.57268	-1.78811	0	0.0239715			SEKI_INFLAMMATORY_RESPONSE_LPS_UP	33	-0.62897	-2.06771	0	0.00541651
BEGUM_TARGETS_OF_PAX3_FOXO1_FUSION_DN	41	-0.503165	-1.78788	0.00448431	0.0239105			GROSS_HYPOXIA_VIA_ELK3_AND_HIF1A_UP	69	-0.530081	-2.06308	0	0.00557851
WANG_ESOPHAGUS_CANCER_VS_NORMAL_UP	110	-0.418416	-1.78172	0	0.0249962			CROONQUIST_NRAS_VS_STROMAL_STIMULATION_DN	53	-0.558705	-2.06304	0	0.00549134
BENPORATH_PROLIFERATION	127	-0.416789	-1.78118	0	0.0250286			ROSS_AML_WITH_CBFB_MYH11_FUSION	16	-0.744044	-2.06259	0	0.00540686
CUI_GLUCOSE_DEPRIVATION	57	-0.466825	-1.77856	0	0.0255616			CONCANNON_APOPTOSIS_BY_EPOXOMICIN_UP	97	-0.499172	-2.05641	0	0.005756
KONG_E2F3_TARGETS	84	-0.439265	-1.77831	0	0.0254683			SENGUPTA_NASOPHARYNGEAL_CARCINOMA_WITH_LMP1_DN	21	-0.701266	-2.05387	0	0.0058817
WONG_MITOCHONDRIA_GENE_MODULE	205	-0.386048	-1.77704	0	0.0256196			BHATI_G2M_ARREST_BY_2METHOXYESTRADIOL_UP	49	-0.561593	-2.05207	0	0.00588046
SASAI_RESISTANCE_TO_NEOPLASTIC_TRANSFROMATION	49	-0.481052	-1.77688	0.00471698	0.0255408			RASHI_RESPONSE_TO_IONIZING_RADIATION_2	57	-0.552516	-2.04787	0	0.00608474
WANG_NFKB_TARGETS	23	-0.582118	-1.77333	0	0.0262391			GARGALOVIC_RESPONSE_TO_OXIDIZED_PHOSPHOLIPIDS_TURQUOISE_UP	35	-0.607581	-2.0477	0	0.00601781
VANLOO_SP3_TARGETS_DN	78	-0.448496	-1.77196	0	0.0264539			SCHRAETS_MLL_TARGETS_DN	17	-0.74073	-2.04714	0	0.00597356
HOLLEMAN_ASPARAGINASE_RESISTANCE_ALL_UP	20	-0.583363	-1.77159	0.00373134	0.0263473			MANTOVANI_VIRAL_GPCR_SIGNALING_UP	35	-0.615629	-2.04702	0	0.00589059
HOUSTIS_ROS	34	-0.525634	-1.77086	0.00398406	0.0263939			STEARMAN_LUNG_CANCER_EARLY_VS_LATE_DN	30	-0.632471	-2.04428	0.00251256	0.005964
LY_AGING_OLD_DN	53	-0.472492	-1.77019	0.00487805	0.0263706			GAUSSMANN_MLL_AF4_FUSION_TARGETS_E_UP	27	-0.626436	-2.04307	0	0.0061339
MOREAUX_B_LYMPHOCYTE_MATURATION_BY_TACI_DN	58	-0.460214	-1.76949	0	0.0264408			HUMMERICH_SKIN_CANCER_PROGRESSION_UP	37	-0.609912	-2.03972	0	0.00644974
MISHRA_CARCINOMA_ASSOCIATED_FIBROBLAST_UP	23	-0.579251	-1.76878	0.0109091	0.026397			PID_REG_GR_PATHWAY	40	-0.583828	-2.03836	0	0.00640273
CAVARD_LIVER_CANCER_MALIGNANT_VS_BENIGN	27	-0.545723	-1.76709	0	0.0266523			JIANG_TIP30_TARGETS_UP	17	-0.717473	-2.03783	0	0.00635676
TOOKER_GEMCITABINE_RESISTANCE_UP	72	-0.451205	-1.76281	0	0.0276531			LINDVALL_IMMORTALIZED_BY_TERT_DN	27	-0.643827	-2.03565	0	0.00649305
LU_TUMOR_ENDOTHELIAL_MARKERS_UP	18	-0.604869	-1.76145	0.0103093	0.0280249			TURASHVILI_BREAST_DUCTAL_CARCINOMA_VS_DUCTAL_NORMAL_DN	59	-0.54449	-2.03499	0	0.00648334
LY_AGING_PREMATURE_DN	29	-0.531853	-1.76058	0	0.0281624			BURTON_ADIPOGENESIS_7	25	-0.654973	-2.03172	0	0.00666694
REACTOME_RESPIRATORY_ELECTRON_TRANSPORT_ATP_SYNTHESIS_BY_CHEMIOSMOTIC_COUPLING_AND_HEAT_PRODUCTION_BY_UNCOUPLING_PROTEINS_	77	-0.448733	-1.76038	0	0.0280859			TONKS_TARGETS_OF_RUNX1_RUNX1T1_FUSION_ERYTHROCYTE_UP	55	-0.548075	-2.02622	0	0.00714623
DAIRKEE_TERT_TARGETS_UP	320	-0.365556	-1.7592	0	0.0281965			ALTEMEIER_RESPONSE_TO_LPS_WITH_MECHANICAL_VENTILATION	32	-0.623429	-2.02325	0	0.00733735
BURTON_ADIPOGENESIS_PEAK_AT_16HR	38	-0.493943	-1.75855	0	0.0282331			WESTON_VEGFA_TARGETS_12HR	15	-0.741234	-2.02259	0	0.00733509
KEGG_FRUCTOSE_AND_MANNOSE_METABOLISM	34	-0.509641	-1.75846	0.00401606	0.0281014			PETROVA_ENDOTHELIUM_LYMPHATIC_VS_BLOOD_DN	73	-0.525417	-2.01903	0	0.00741922
SCHLOSSER_MYC_TARGETS_AND_SERUM_RESPONSE_DN	43	-0.496763	-1.75754	0.00483092	0.0281342			MCBRYAN_PUBERTAL_TGFB1_TARGETS_DN	29	-0.629335	-2.01038	0	0.00832961
ZHAN_V1_LATE_DIFFERENTIATION_GENES_DN	15	-0.63158	-1.7548	0.00310559	0.028709			APPIERTO_RESPONSE_TO_FENRETINIDE_UP	22	-0.67132	-2.00936	0	0.00839831
GRADE_COLON_AND_RECTAL_CANCER_UP	237	-0.383553	-1.74883	0	0.0301129			MCBRYAN_PUBERTAL_BREAST_4_5WK_UP	104	-0.484506	-2.00757	0	0.00851294
HOEBEKE_LYMPHOID_STEM_CELL_DN	79	-0.435216	-1.74781	0	0.0302351			HELLER_HDAC_TARGETS_SILENCED_BY_METHYLATION_UP	168	-0.448204	-2.00666	0	0.00846539
TERAMOTO_OPN_TARGETS_CLUSTER_7	18	-0.597303	-1.74762	0.018315	0.0302153			COLIN_PILOCYTIC_ASTROCYTOMA_VS_GLIOBLASTOMA_DN	15	-0.724332	-1.99852	0	0.0095514
KARLSSON_TGFB1_TARGETS_UP	102	-0.426238	-1.74499	0	0.0307171			KEGG_LEISHMANIA_INFECTION	21	-0.666593	-1.99447	0	0.00985751
CROONQUIST_NRAS_VS_STROMAL_STIMULATION_DN	89	-0.430773	-1.74476	0	0.0306205			HERNANDEZ_MITOTIC_ARREST_BY_DOCETAXEL_1_UP	16	-0.718891	-1.99364	0.00226757	0.00987381
ZUCCHI_METASTASIS_UP	38	-0.493374	-1.7446	0	0.030483			BASSO_CD40_SIGNALING_UP	36	-0.597105	-1.99331	0.0023753	0.0098438
BROWN_MYELOID_CELL_DEVELOPMENT_DN	118	-0.399734	-1.74442	0	0.0303675			LEE_LIVER_CANCER_DENA_UP	22	-0.654144	-1.99195	0.00239808	0.00998283
BILD_MYC_ONCOGENIC_SIGNATURE	162	-0.383941	-1.74332	0	0.0304972			SABATES_COLORECTAL_ADENOMA_UP	36	-0.580335	-1.99103	0.0022779	0.0100285
CHEN_ETV5_TARGETS_TESTIS	20	-0.583444	-1.74011	0.0034965	0.0310895			DANG_REGULATED_BY_MYC_DN	127	-0.461275	-1.98459	0	0.0105796
REACTOME_SMAD2_SMAD3_SMAD4_HETEROTRIMER_REGULATES_TRANSCRIPTION	24	-0.559592	-1.73376	0.00796813	0.0327867			BOQUEST_STEM_CELL_DN	60	-0.517401	-1.98037	0	0.0111478
KLEIN_PRIMARY_EFFUSION_LYMPHOMA_UP	50	-0.462169	-1.73343	0	0.0326943			RUTELLA_RESPONSE_TO_HGF_VS_CSF2RB_AND_IL4_UP	163	-0.45163	-1.97949	0	0.0111215
MUELLER_PLURINET	257	-0.373259	-1.73114	0	0.0331754			PID_ERBB1_DOWNSTREAM_PATHWAY	67	-0.514552	-1.97534	0	0.0114291
WANG_BARRETTS_ESOPHAGUS_AND_ESOPHAGUS_CANCER_UP	25	-0.546331	-1.73095	0.00843882	0.0330407			LEE_BMP2_TARGETS_UP	293	-0.409047	-1.97069	0	0.0118992
NIELSEN_MALIGNAT_FIBROUS_HISTIOCYTOMA_UP	18	-0.593135	-1.73015	0.0176056	0.0331224			BILD_HRAS_ONCOGENIC_SIGNATURE	104	-0.46835	-1.97034	0	0.0118519
NOUSHMEHR_GBM_SILENCED_BY_METHYLATION	43	-0.46934	-1.72813	0	0.0334674			CHIANG_LIVER_CANCER_SUBCLASS_CTNNB1_DN	55	-0.526451	-1.97019	0	0.0117345
HONMA_DOCETAXEL_RESISTANCE	32	-0.525297	-1.72613	0.00389105	0.0339966			DAUER_STAT3_TARGETS_UP	16	-0.707587	-1.96505	0.00681818	0.0123899
PID_SYNDECAN_4_PATHWAY	32	-0.507802	-1.72576	0	0.0339622			GHANDHI_DIRECT_IRRADIATION_UP	28	-0.617718	-1.9606	0.00236407	0.0130863
MISSIAGLIA_REGULATED_BY_METHYLATION_DN	107	-0.415139	-1.72457	0	0.0341173			NAKAJIMA_MAST_CELL	17	-0.689194	-1.95917	0	0.0131504
REACTOME_AMINE_DERIVED_HORMONES	15	-0.623317	-1.72395	0.00308642	0.0341717			FULCHER_INFLAMMATORY_RESPONSE_LECTIN_VS_LPS_DN	143	-0.446866	-1.95805	0	0.0131341
SCIAN_CELL_CYCLE_TARGETS_OF_TP53_AND_TP73_DN	22	-0.551861	-1.72116	0.0108696	0.0348349			AMIT_SERUM_RESPONSE_60_MCF10A	19	-0.676299	-1.95562	0	0.0133869
FERRANDO_T_ALL_WITH_MLL_ENL_FUSION_DN	80	-0.426048	-1.72102	0	0.0347169			PID_IL12_2PATHWAY	21	-0.660238	-1.95494	0	0.0133282
WESTON_VEGFA_TARGETS_12HR	34	-0.502251	-1.71982	0.00448431	0.0348563			FEVR_CTNNB1_TARGETS_UP	251	-0.410435	-1.94598	0	0.014531
GERHOLD_ADIPOGENESIS_DN	61	-0.452144	-1.71979	0	0.0347			TARTE_PLASMA_CELL_VS_PLASMABLAST_UP	132	-0.452985	-1.94119	0	0.0150732
KYNG_RESPONSE_TO_H2O2	63	-0.457128	-1.71863	0	0.0348862			GAL_LEUKEMIC_STEM_CELL_DN	82	-0.484728	-1.93509	0	0.0158667
GEISS_RESPONSE_TO_DSRNA_DN	16	-0.605365	-1.71684	0.00986842	0.0352598			LEE_LIVER_CANCER_CIPROFIBRATE_UP	21	-0.652373	-1.93062	0.00234742	0.0163692
REACTOME_TCA_CYCLE_AND_RESPIRATORY_ELECTRON_TRANSPORT	111	-0.400247	-1.71588	0	0.0352886			MODY_HIPPOCAMPUS_POSTNATAL	45	-0.557815	-1.92982	0	0.016286
MANALO_HYPOXIA_DN	239	-0.378662	-1.7133	0	0.0358527			GOZGIT_ESR1_TARGETS_DN	231	-0.410845	-1.92771	0	0.0165454
GARGALOVIC_RESPONSE_TO_OXIDIZED_PHOSPHOLIPIDS_RED_UP	15	-0.599312	-1.71311	0.00668896	0.0357727			MCBRYAN_PUBERTAL_BREAST_3_4WK_UP	81	-0.475336	-1.92503	0.00243309	0.0168652
YAO_TEMPORAL_RESPONSE_TO_PROGESTERONE_CLUSTER_14	118	-0.405602	-1.71208	0	0.0360215			CERVERA_SDHB_TARGETS_2	31	-0.59043	-1.92405	0	0.0168551
SIMBULAN_PARP1_TARGETS_UP	31	-0.514987	-1.71025	0.00913242	0.0363832			PID_ATF2_PATHWAY	31	-0.595136	-1.92085	0	0.0172229
CUI_TCF21_TARGETS_2_UP	360	-0.358857	-1.70948	0	0.0364064			RUTELLA_RESPONSE_TO_CSF2RB_AND_IL4_DN	112	-0.458364	-1.91619	0	0.0178144
HUMMERICH_BENIGN_SKIN_TUMOR_DN	18	-0.593586	-1.70876	0.00338983	0.0364014			VANHARANTA_UTERINE_FIBROID_DN	22	-0.64662	-1.91497	0.00458716	0.0178326
LE_NEURONAL_DIFFERENTIATION_DN	19	-0.581315	-1.70778	0.010274	0.0366215			ZHOU_TNF_SIGNALING_30MIN	30	-0.567886	-1.90844	0	0.0189523
CHIANG_LIVER_CANCER_SUBCLASS_PROLIFERATION_UP	152	-0.390875	-1.70735	0	0.0366412			PARK_APL_PATHOGENESIS_DN	22	-0.630574	-1.90707	0.00677201	0.0189601
STREICHER_LSM1_TARGETS_DN	19	-0.554367	-1.70659	0.0034965	0.0366933			PID_AP1_PATHWAY	27	-0.601849	-1.90432	0.00245098	0.0192698
REACTOME_G2_M_CHECKPOINTS	32	-0.507811	-1.70604	0.00423729	0.0366952			CADWELL_ATG16L1_TARGETS_DN	24	-0.617705	-1.90378	0.00487805	0.0192158
THUM_MIR21_TARGETS_HEART_DISEASE_UP	16	-0.615112	-1.70342	0.00970874	0.0372728			WANG_ESOPHAGUS_CANCER_VS_NORMAL_UP	53	-0.5296	-1.90337	0.00253807	0.0191521
KEGG_BASE_EXCISION_REPAIR	33	-0.500267	-1.70335	0	0.0371347			JAEGER_METASTASIS_UP	18	-0.67392	-1.90277	0.0021645	0.0190878
WANG_RESPONSE_TO_GSK3_INHIBITOR_SB216763_DN	302	-0.364499	-1.70308	0	0.0370261			LEE_NEURAL_CREST_STEM_CELL_UP	65	-0.496701	-1.90272	0	0.0189351
ZHAN_MULTIPLE_MYELOMA_CD2_DN	38	-0.484644	-1.70086	0.00858369	0.0375129			RICKMAN_HEAD_AND_NECK_CANCER_F	15	-0.685776	-1.90144	0	0.0191232
ICHIBA_GRAFT_VERSUS_HOST_DISEASE_35D_UP	120	-0.400016	-1.6975	0	0.0383468			HOSHIDA_LIVER_CANCER_SUBCLASS_S1	116	-0.446949	-1.89995	0	0.0192756
CAIRO_PML_TARGETS_BOUND_BY_MYC_UP	23	-0.548015	-1.69436	0	0.0391581			PID_MAPKTRKPATHWAY	23	-0.636305	-1.89903	0	0.0193233
DELACROIX_RAR_TARGETS_UP	44	-0.466093	-1.69384	0	0.0391317			MISSIAGLIA_REGULATED_BY_METHYLATION_UP	50	-0.532381	-1.89861	0	0.0192399
SMIRNOV_RESPONSE_TO_IR_6HR_DN	102	-0.412127	-1.69224	0	0.0394771			ASTON_MAJOR_DEPRESSIVE_DISORDER_UP	18	-0.659546	-1.89578	0.00227273	0.0197555
ZHOU_TNF_SIGNALING_30MIN	47	-0.462698	-1.69051	0	0.0398552			BROCKE_APOPTOSIS_REVERSED_BY_IL6	60	-0.505494	-1.89466	0	0.0197893
SHETH_LIVER_CANCER_VS_TXNIP_LOSS_PAM3	65	-0.434856	-1.6881	0	0.0405361			JEPSEN_SMRT_TARGETS	24	-0.615767	-1.89424	0	0.019672
SCHUETZ_BREAST_CANCER_DUCTAL_INVASIVE_UP	324	-0.349225	-1.68742	0	0.0406221			DASU_IL6_SIGNALING_UP	23	-0.636205	-1.88961	0	0.0205184
LEE_LIVER_CANCER_ACOX1_UP	59	-0.441216	-1.68648	0.00534759	0.0406946			LEE_LIVER_CANCER_ACOX1_UP	26	-0.588968	-1.88865	0	0.0205909
REACTOME_RESPIRATORY_ELECTRON_TRANSPORT	61	-0.4395	-1.68456	0	0.0412493			SCHAEFFER_PROSTATE_DEVELOPMENT_12HR_DN	26	-0.598917	-1.88757	0	0.0206801
SCHRAETS_MLL_TARGETS_UP	32	-0.493144	-1.68387	0.00389105	0.0413464			PID_FGF_PATHWAY	21	-0.62134	-1.88581	0.00458716	0.0209431
XU_RESPONSE_TO_TRETINOIN_AND_NSC682994_UP	17	-0.586332	-1.67975	0.027027	0.0426342			ICHIBA_GRAFT_VERSUS_HOST_DISEASE_D7_UP	40	-0.548863	-1.88415	0	0.0211022
BERENJENO_TRANSFORMED_BY_RHOA_FOREVER_UP	17	-0.590784	-1.67727	0.022508	0.0432728			SMID_BREAST_CANCER_LUMINAL_A_UP	20	-0.647437	-1.88301	0.00225734	0.0211659
YAO_TEMPORAL_RESPONSE_TO_PROGESTERONE_CLUSTER_13	144	-0.383409	-1.67712	0	0.0431812			GHANDHI_BYSTANDER_IRRADIATION_UP	22	-0.632343	-1.88266	0.00239234	0.0210443
BOUDOUKHA_BOUND_BY_IGF2BP2	98	-0.398387	-1.67699	0	0.0430883			DELYS_THYROID_CANCER_UP	158	-0.421346	-1.87485	0	0.02244
BURTON_ADIPOGENESIS_3	92	-0.407527	-1.67474	0	0.0437747			LINDGREN_BLADDER_CANCER_CLUSTER_2B	138	-0.428916	-1.87055	0	0.0233078
HADDAD_T_LYMPHOCYTE_AND_NK_PROGENITOR_DN	59	-0.43869	-1.67451	0	0.0437155			LANDIS_BREAST_CANCER_PROGRESSION_UP	16	-0.668817	-1.86391	0	0.024847
KYNG_RESPONSE_TO_H2O2_VIA_ERCC6_DN	42	-0.469906	-1.67423	0	0.0436638			HAN_SATB1_TARGETS_UP	145	-0.427763	-1.86347	0	0.0247613
HUMMERICH_SKIN_CANCER_PROGRESSION_UP	82	-0.409251	-1.67412	0	0.0435372			KIM_GLIS2_TARGETS_UP	40	-0.544799	-1.86324	0	0.0246186
HELLER_SILENCED_BY_METHYLATION_DN	96	-0.40334	-1.67221	0	0.0439755			TURASHVILI_BREAST_DUCTAL_CARCINOMA_VS_LOBULAR_NORMAL_DN	19	-0.653139	-1.86192	0.00452489	0.0248097
BASSO_B_LYMPHOCYTE_NETWORK	119	-0.388557	-1.668	0	0.045107			FOSTER_TOLERANT_MACROPHAGE_UP	46	-0.529955	-1.86089	0	0.0249517
LEE_LIVER_CANCER_MYC_E2F1_UP	54	-0.446683	-1.66692	0	0.0452806			REACTOME_CLASS_A1_RHODOPSIN_LIKE_RECEPTORS	40	-0.543335	-1.86047	0.00232558	0.0248977
REACTOME_RNA_POL_I_TRANSCRIPTION	70	-0.414808	-1.66204	0	0.046691			ZHONG_RESPONSE_TO_AZACITIDINE_AND_TSA_UP	72	-0.474497	-1.85774	0.00257069	0.0253633
MIPS_PA28_20S_PROTEASOME	16	-0.581066	-1.65808	0.0238095	0.0478197			CASTELLANO_NRAS_TARGETS_UP	26	-0.594574	-1.85578	0	0.0256423
SESTO_RESPONSE_TO_UV_C7	67	-0.426097	-1.65645	0	0.0481073			BURTON_ADIPOGENESIS_PEAK_AT_24HR	24	-0.605074	-1.85486	0.00242131	0.0256897
COLINA_TARGETS_OF_4EBP1_AND_4EBP2	330	-0.336308	-1.65499	0	0.0484374			VARELA_ZMPSTE24_TARGETS_UP	21	-0.61008	-1.85364	0.00221729	0.0257352
NIELSEN_GIST_AND_SYNOVIAL_SARCOMA_DN	19	-0.563084	-1.65449	0.0136986	0.0485028			LENAOUR_DENDRITIC_CELL_MATURATION_UP	51	-0.51421	-1.85221	0	0.0258747
HU_GENOTOXIC_DAMAGE_24HR	32	-0.494004	-1.65439	0	0.0483795			LU_IL4_SIGNALING	36	-0.55167	-1.85042	0.00227273	0.0260994
ZHU_CMV_ALL_DN	125	-0.388046	-1.64884	0	0.050388			CHIBA_RESPONSE_TO_TSA_UP	25	-0.588056	-1.84634	0.00879121	0.0269435
BENPORATH_ES_2	25	-0.516543	-1.64775	0.0220588	0.0506848			PID_IL2_1PATHWAY	25	-0.59165	-1.84349	0.0023753	0.0275471
ALONSO_METASTASIS_UP	166	-0.365209	-1.64747	0	0.0506044			ZHAN_MULTIPLE_MYELOMA_CD1_AND_CD2_DN	23	-0.595135	-1.84279	0.00215983	0.0275783
WELCSH_BRCA1_TARGETS_DN	118	-0.384303	-1.64746	0	0.0504177			PID_IL6_7PATHWAY	29	-0.589584	-1.84035	0.00236407	0.0281165
REACTOME_MITOTIC_M_M_G1_PHASES	147	-0.371453	-1.64727	0	0.0502966			SANA_TNF_SIGNALING_DN	36	-0.543976	-1.83464	0.00699301	0.0294301
REACTOME_DNA_REPLICATION	166	-0.367155	-1.64432	0	0.0510699			DUNNE_TARGETS_OF_AML1_MTG8_FUSION_UP	16	-0.661848	-1.83225	0.00968523	0.0299266
DIAZ_CHRONIC_MEYLOGENOUS_LEUKEMIA_DN	110	-0.389346	-1.64316	0	0.0513221			REACTOME_MAPK_TARGETS_NUCLEAR_EVENTS_MEDIATED_BY_MAP_KINASES	19	-0.613699	-1.8318	0.00469484	0.0298726
PENG_GLUTAMINE_DEPRIVATION_DN	285	-0.342848	-1.64242	0	0.0514444			BOQUEST_STEM_CELL_CULTURED_VS_FRESH_UP	150	-0.42095	-1.83111	0	0.0299003
FERNANDEZ_BOUND_BY_MYC	176	-0.36332	-1.64242	0	0.051258			RIZ_ERYTHROID_DIFFERENTIATION_12HR	20	-0.623508	-1.82953	0.00448431	0.0302068
HOLLMANN_APOPTOSIS_VIA_CD40_DN	237	-0.350855	-1.63961	0	0.0522991			YAMASHITA_METHYLATED_IN_PROSTATE_CANCER	16	-0.651522	-1.82379	0.00478469	0.0315798
MOOTHA_VOXPHOS	80	-0.40845	-1.63944	0	0.0521732			BURTON_ADIPOGENESIS_9	44	-0.509042	-1.82	0.00243902	0.0325417
KEGG_PENTOSE_PHOSPHATE_PATHWAY	26	-0.513805	-1.63883	0.0077821	0.0521928			PID_IFNGPATHWAY	23	-0.600334	-1.81864	0.00471698	0.0326833
MODY_HIPPOCAMPUS_PRENATAL	38	-0.457825	-1.63767	0.00896861	0.0524778			NAKAYAMA_SOFT_TISSUE_TUMORS_PCA2_DN	23	-0.593777	-1.81207	0.00447427	0.0344006
ZHANG_PROLIFERATING_VS_QUIESCENT	49	-0.440112	-1.633	0	0.0542191			VILIMAS_NOTCH1_TARGETS_UP	16	-0.650572	-1.81177	0.00453515	0.0342374
MORI_SMALL_PRE_BII_LYMPHOCYTE_DN	69	-0.421574	-1.63072	0	0.0549989			UEDA_CENTRAL_CLOCK	39	-0.521505	-1.81037	0.00717703	0.0344796
BOHN_PRIMARY_IMMUNODEFICIENCY_SYNDROM_UP	41	-0.457707	-1.6305	0.00934579	0.0548352			GROSS_HYPOXIA_VIA_ELK3_DN	72	-0.463827	-1.80767	0	0.0351036
PID_INTEGRIN2_PATHWAY	28	-0.504442	-1.63025	0.012	0.0547349			SMID_BREAST_CANCER_LUMINAL_B_DN	149	-0.409089	-1.80379	0	0.0362146
BIOCARTA_P53_PATHWAY	16	-0.586596	-1.62938	0.0200669	0.0549449			CHIANG_LIVER_CANCER_SUBCLASS_UNANNOTATED_UP	22	-0.594757	-1.8031	0.00454545	0.0361701
SPIELMAN_LYMPHOBLAST_EUROPEAN_VS_ASIAN_UP	430	-0.32941	-1.6269	0	0.0558886			GAZDA_DIAMOND_BLACKFAN_ANEMIA_PROGENITOR_UP	17	-0.629136	-1.80225	0.007109	0.0359998
CHO_NR4A1_TARGETS	30	-0.480725	-1.62661	0.00833333	0.0558766			SABATES_COLORECTAL_ADENOMA_DN	63	-0.482586	-1.7997	0.00544959	0.0366482
CHANG_CORE_SERUM_RESPONSE_UP	176	-0.362427	-1.62489	0	0.0564357			FONTAINE_PAPILLARY_THYROID_CARCINOMA_UP	22	-0.607788	-1.7994	0.00219298	0.0365693
GOLDRATH_ANTIGEN_RESPONSE	312	-0.332228	-1.62067	0	0.0581113			PID_AVB3_OPN_PATHWAY	21	-0.598412	-1.79837	0.00911162	0.0364224
KORKOLA_YOLK_SAC_TUMOR_UP	18	-0.549786	-1.61899	0.0196078	0.0585617			LEE_LIVER_CANCER_E2F1_UP	26	-0.570936	-1.79528	0.00223214	0.0368301
KOBAYASHI_EGFR_SIGNALING_6HR_DN	17	-0.561263	-1.61839	0.0267559	0.0586771			PID_GMCSF_PATHWAY	17	-0.628099	-1.78885	0.00677201	0.0386747
YU_MYC_TARGETS_UP	37	-0.479676	-1.6182	0	0.0585889			WONG_ADULT_TISSUE_STEM_MODULE	318	-0.37004	-1.78703	0	0.0391297
BURTON_ADIPOGENESIS_PEAK_AT_2HR	48	-0.449033	-1.61811	0	0.0584571			DELYS_THYROID_CANCER_DN	86	-0.43539	-1.78436	0	0.0399935
SABATES_COLORECTAL_ADENOMA_UP	127	-0.373387	-1.61572	0	0.0594052			KANG_IMMORTALIZED_BY_TERT_UP	31	-0.530391	-1.78291	0.0023753	0.0400688
LIN_APC_TARGETS	64	-0.416636	-1.61451	0	0.0596673			LABBE_TARGETS_OF_TGFB1_AND_WNT3A_UP	42	-0.507257	-1.77939	0.00235294	0.0410387
PECE_MAMMARY_STEM_CELL_DN	127	-0.380732	-1.61378	0	0.0598278			PHONG_TNF_RESPONSE_VIA_P38_PARTIAL	72	-0.458673	-1.77335	0	0.0424675
ZHOU_TNF_SIGNALING_4HR	49	-0.446798	-1.61208	0	0.0604586			SENGUPTA_NASOPHARYNGEAL_CARCINOMA_DN	43	-0.509292	-1.77265	0.00469484	0.0424682
CHEOK_RESPONSE_TO_HD_MTX_UP	21	-0.523055	-1.61058	0.0207612	0.0609883			LIAN_LIPA_TARGETS_6M	26	-0.549141	-1.77161	0.00468384	0.0426851
PELLICCIOTTA_HDAC_IN_ANTIGEN_PRESENTATION_DN	47	-0.45214	-1.60916	0	0.0615505			SAMOLS_TARGETS_OF_KHSV_MIRNAS_DN	20	-0.581767	-1.77041	0.00894855	0.0430044
DALESSIO_TSA_RESPONSE	25	-0.499877	-1.6081	0.0136519	0.0617398			WU_CELL_MIGRATION	53	-0.480722	-1.76867	0.00230947	0.0431676
GENTLES_LEUKEMIC_STEM_CELL_DN	16	-0.566734	-1.60782	0.0192926	0.061673			YAO_TEMPORAL_RESPONSE_TO_PROGESTERONE_CLUSTER_0	35	-0.527552	-1.76809	0.00456621	0.0432606
REACTOME_TRNA_AMINOACYLATION	33	-0.477582	-1.60762	0.0174673	0.0615723			GRAHAM_CML_QUIESCENT_VS_NORMAL_QUIESCENT_DN	17	-0.621579	-1.76764	0.00873363	0.0431855
DAZARD_RESPONSE_TO_UV_NHEK_UP	219	-0.355721	-1.6075	0	0.0614203			PEDERSEN_METASTASIS_BY_ERBB2_ISOFORM_4	27	-0.563584	-1.76715	0.00234742	0.0431471
LUI_THYROID_CANCER_PAX8_PPARG_DN	36	-0.461224	-1.60684	0.00847458	0.0615584			BROWNE_HCMV_INFECTION_4HR_UP	20	-0.599085	-1.76697	0.00888889	0.0429797
REACTOME_BIOSYNTHESIS_OF_THE_N_GLYCAN_PRECURSOR_DOLICHOL_LIPID_LINKED_OLIGOSACCHARIDE_LLO_AND_TRANSFER_TO_A_NASCENT_PROTEIN	25	-0.50915	-1.6059	0.0212014	0.0617298			LIN_SILENCED_BY_TUMOR_MICROENVIRONMENT	21	-0.593961	-1.76568	0.00476191	0.0432036
SARRIO_EPITHELIAL_MESENCHYMAL_TRANSITION_UP	147	-0.364038	-1.60513	0	0.0618833			WANG_TARGETS_OF_MLL_CBP_FUSION_UP	20	-0.601995	-1.76519	0.00943396	0.0432098
KYNG_RESPONSE_TO_H2O2_VIA_ERCC6	15	-0.563414	-1.60208	0.0157729	0.0631239			HINATA_NFKB_TARGETS_KERATINOCYTE_UP	40	-0.50254	-1.76441	0.00680272	0.043365
MAGRANGEAS_MULTIPLE_MYELOMA_IGLL_VS_IGLK_DN	23	-0.511892	-1.60174	0.0179211	0.0630465			LI_WILMS_TUMOR_VS_FETAL_KIDNEY_1_UP	76	-0.449503	-1.76296	0.00243902	0.0439026
FRASOR_RESPONSE_TO_SERM_OR_FULVESTRANT_DN	49	-0.433341	-1.59788	0.010989	0.0646319			REACTOME_INTERFERON_ALPHA_BETA_SIGNALING	15	-0.632551	-1.75932	0.0046083	0.0448395
WEST_ADRENOCORTICAL_TUMOR_MARKERS_UP	19	-0.552566	-1.59716	0.0305344	0.0648259			REACTOME_SIGNALING_BY_GPCR	149	-0.399945	-1.75767	0.00263158	0.0449715
WEBER_METHYLATED_ICP_IN_FIBROBLAST	20	-0.537319	-1.59592	0.0267559	0.0653402			RUIZ_TNC_TARGETS_UP	62	-0.469056	-1.756	0	0.0454572
REACTOME_MITOTIC_PROMETAPHASE	74	-0.399744	-1.59568	0	0.0651947			REACTOME_TOLL_RECEPTOR_CASCADES	50	-0.48465	-1.75528	0	0.0455133
KEGG_GLUTATHIONE_METABOLISM	45	-0.436572	-1.59551	0.00465116	0.0650644			KEGG_EPITHELIAL_CELL_SIGNALING_IN_HELICOBACTER_PYLORI_INFECTION	37	-0.52309	-1.75372	0.00472813	0.0459997
ZHU_SKIL_TARGETS_UP	19	-0.540455	-1.59479	0.0446735	0.0651709			RUTELLA_RESPONSE_TO_HGF_UP	170	-0.385148	-1.75053	0	0.0471122
ABE_INNER_EAR	43	-0.441369	-1.59357	0.0182648	0.0655126			FLECHNER_BIOPSY_KIDNEY_TRANSPLANT_REJECTED_VS_OK_UP	30	-0.547234	-1.74963	0.00680272	0.0469615
NIKOLSKY_BREAST_CANCER_8Q12_Q22_AMPLICON	105	-0.380652	-1.59299	0	0.0655607			BRUNO_HEMATOPOIESIS	34	-0.520865	-1.74613	0.00652174	0.0482806
RUIZ_TNC_TARGETS_DN	127	-0.379878	-1.59246	0	0.0656036			KIM_ALL_DISORDERS_CALB1_CORR_UP	329	-0.357211	-1.73991	0	0.0499508
GAURNIER_PSMD4_TARGETS	67	-0.401859	-1.59167	0	0.0657984			MARKEY_RB1_ACUTE_LOF_UP	93	-0.433785	-1.73863	0	0.0500085
CHIANG_LIVER_CANCER_SUBCLASS_INTERFERON_UP	25	-0.511714	-1.59164	0.0184502	0.0655922			VANDESLUIS_COMMD1_TARGETS_GROUP_3_DN	17	-0.616048	-1.73818	0.00883002	0.0499939
HERNANDEZ_MITOTIC_ARREST_BY_DOCETAXEL_1_DN	36	-0.459748	-1.58979	0.0251046	0.0663337			HELLEBREKERS_SILENCED_DURING_TUMOR_ANGIOGENESIS	35	-0.516247	-1.73707	0.00733496	0.0498299
WILENSKY_RESPONSE_TO_DARAPLADIB	28	-0.490314	-1.5834	0.0335821	0.0695447			CHEN_LVAD_SUPPORT_OF_FAILING_HEART_UP	40	-0.488883	-1.73345	0.00707547	0.0505719
MUELLER_METHYLATED_IN_GLIOBLASTOMA	40	-0.439935	-1.58332	0.0182648	0.0693762			KOKKINAKIS_METHIONINE_DEPRIVATION_48HR_UP	57	-0.465671	-1.72881	0.0078329	0.0509988
CEBALLOS_TARGETS_OF_TP53_AND_MYC_UP	20	-0.535262	-1.58168	0.0126582	0.0699432			LABBE_TGFB1_TARGETS_DN	35	-0.526306	-1.72837	0.0023753	0.0509804
AUNG_GASTRIC_CANCER	49	-0.425001	-1.58029	0	0.0703257			PHONG_TNF_RESPONSE_VIA_P38_COMPLETE	100	-0.417758	-1.72606	0.0025	0.0517297
VANTVEER_BREAST_CANCER_BRCA1_UP	31	-0.464164	-1.58001	0.0237154	0.0702781			BIOCARTA_TOLL_PATHWAY	20	-0.582667	-1.72488	0.00731707	0.0519692
WU_HBX_TARGETS_2_UP	21	-0.520581	-1.57862	0.00993378	0.0708252			PAPASPYRIDONOS_UNSTABLE_ATEROSCLEROTIC_PLAQUE_UP	21	-0.579848	-1.72191	0.00702576	0.052974
DAZARD_UV_RESPONSE_CLUSTER_G28	20	-0.526286	-1.57797	0.0266667	0.0709318			INGRAM_SHH_TARGETS_UP	50	-0.47852	-1.71634	0	0.0546096
KHETCHOUMIAN_TRIM24_TARGETS_UP	47	-0.424586	-1.57746	0	0.0709514			REACTOME_PEPTIDE_LIGAND_BINDING_RECEPTORS	29	-0.54001	-1.71367	0	0.055485
CAFFAREL_RESPONSE_TO_THC_24HR_5_UP	29	-0.48549	-1.57657	0.0165975	0.0712142			MARIADASON_REGULATED_BY_HISTONE_ACETYLATION_UP	39	-0.491084	-1.71157	0.00952381	0.0560724
WUNDER_INFLAMMATORY_RESPONSE_AND_CHOLESTEROL_UP	50	-0.422279	-1.57539	0.00961539	0.0715575			SWEET_LUNG_CANCER_KRAS_UP	222	-0.367131	-1.70999	0	0.0565711
REACTOME_S_PHASE	95	-0.382515	-1.57356	0.00740741	0.0722812			RADMACHER_AML_PROGNOSIS	35	-0.508602	-1.7074	0.00707547	0.0575117
MOOTHA_MITOCHONDRIA	419	-0.318284	-1.57242	0	0.0727324			WIELAND_UP_BY_HBV_INFECTION	41	-0.486014	-1.70678	0.00496278	0.057526
DER_IFN_GAMMA_RESPONSE_UP	67	-0.398156	-1.57142	0	0.0730476			NADLER_OBESITY_UP	39	-0.500095	-1.70646	0.00236967	0.0573854
BURTON_ADIPOGENESIS_7	47	-0.431864	-1.57069	0	0.0731785			ZUCCHI_METASTASIS_DN	19	-0.594855	-1.70207	0.00677201	0.0580587
REACTOME_DNA_STRAND_ELONGATION	27	-0.47449	-1.56657	0.00826446	0.0752399			LENAOUR_DENDRITIC_CELL_MATURATION_DN	53	-0.461288	-1.70196	0.00987654	0.0578787
HARRIS_HYPOXIA	79	-0.389753	-1.56514	0	0.075824			LABBE_WNT3A_TARGETS_DN	32	-0.525016	-1.70137	0.00950119	0.0579137
MALONEY_RESPONSE_TO_17AAG_UP	38	-0.463346	-1.56471	0.0262009	0.0758462			MARKEY_RB1_CHRONIC_LOF_DN	51	-0.465205	-1.69592	0.00968523	0.059629
PENG_RAPAMYCIN_RESPONSE_DN	218	-0.33243	-1.56401	0	0.0761309			OSWALD_HEMATOPOIETIC_STEM_CELL_IN_COLLAGEN_GEL_UP	95	-0.416305	-1.69299	0.00239808	0.0602808
ROZANOV_MMP14_TARGETS_UP	230	-0.324922	-1.56338	0	0.0762147			CHANG_CORE_SERUM_RESPONSE_DN	90	-0.414576	-1.69209	0	0.0604365
HILLION_HMGA1_TARGETS	86	-0.380967	-1.56146	0	0.0770141			YAO_HOXA10_TARGETS_VIA_PROGESTERONE_UP	43	-0.485267	-1.68972	0.00980392	0.0613277
REACTOME_CHROMOSOME_MAINTENANCE	100	-0.369269	-1.56122	0	0.0769361			CHIBA_RESPONSE_TO_TSA	31	-0.512309	-1.68927	0.00683371	0.0612905
PARK_TRETINOIN_RESPONSE_AND_PML_RARA_FUSION	30	-0.473621	-1.56105	0.0204082	0.0768135			MONNIER_POSTRADIATION_TUMOR_ESCAPE_DN	142	-0.386965	-1.68769	0	0.0613035
SCHLOSSER_MYC_TARGETS_REPRESSED_BY_SERUM	132	-0.357195	-1.56089	0	0.0766735			KEGG_ALDOSTERONE_REGULATED_SODIUM_REABSORPTION	20	-0.561548	-1.68626	0.00950119	0.0615254
KANNAN_TP53_TARGETS_UP	52	-0.412034	-1.56031	0.00990099	0.0767124			POTTI_ADRIAMYCIN_SENSITIVITY	34	-0.501947	-1.68273	0.00688073	0.0628277
REACTOME_PYRUVATE_METABOLISM	17	-0.54117	-1.55833	0.0430464	0.0775367			BURTON_ADIPOGENESIS_PEAK_AT_0HR	28	-0.539458	-1.68054	0.00232019	0.0636859
SHEDDEN_LUNG_CANCER_POOR_SURVIVAL_A6	391	-0.326255	-1.55622	0	0.0785995			BASAKI_YBX1_TARGETS_DN	128	-0.388016	-1.68049	0	0.0634657
GROSS_ELK3_TARGETS_DN	28	-0.482915	-1.5553	0.0280702	0.0788583			LEE_TARGETS_OF_PTCH1_AND_SUFU_DN*	55	-0.455332	-1.67825	0.0023753	0.0644316
CHIARADONNA_NEOPLASTIC_TRANSFORMATION_KRAS_CDC25_UP	51	-0.416446	-1.55466	0	0.078929			NAKAMURA_TUMOR_ZONE_PERIPHERAL_VS_CENTRAL_DN	222	-0.360028	-1.67765	0	0.0645133
YANG_BREAST_CANCER_ESR1_BULK_DN	20	-0.514674	-1.55447	0.0227273	0.0788025			CAIRO_HEPATOBLASTOMA_CLASSES_DN	82	-0.417504	-1.67432	0.00255754	0.0660313
MARTINEZ_RESPONSE_TO_TRABECTEDIN_UP	64	-0.412883	-1.55337	0.0192308	0.079201			COLINA_TARGETS_OF_4EBP1_AND_4EBP2	176	-0.370396	-1.67381	0	0.0660864
REN_ALVEOLAR_RHABDOMYOSARCOMA_DN	388	-0.310949	-1.55324	0	0.0790443			AZARE_NEOPLASTIC_TRANSFORMATION_BY_STAT3_DN	43	-0.474344	-1.67035	0.00235849	0.0675542
HELLER_HDAC_TARGETS_SILENCED_BY_METHYLATION_DN	245	-0.322321	-1.55259	0	0.0791891			SMID_BREAST_CANCER_NORMAL_LIKE_UP	126	-0.385145	-1.66943	0	0.0678353
BHATI_G2M_ARREST_BY_2METHOXYESTRADIOL_DN	109	-0.370396	-1.55223	0	0.0791905			RIGGI_EWING_SARCOMA_PROGENITOR_UP	132	-0.382851	-1.6686	0	0.0673899
YAO_TEMPORAL_RESPONSE_TO_PROGESTERONE_CLUSTER_10	57	-0.405877	-1.55057	0.00584795	0.0797976			VERHAAK_AML_WITH_NPM1_MUTATED_UP	52	-0.458158	-1.66632	0.00763359	0.0681178
FURUKAWA_DUSP6_TARGETS_PCI35_UP	65	-0.398687	-1.54924	0.0112994	0.0802728			REACTOME_SPHINGOLIPID_METABOLISM	31	-0.506474	-1.66457	0.00930233	0.0684407
REACTOME_EXTENSION_OF_TELOMERES	23	-0.491379	-1.5469	0.0196078	0.0812916			HELLER_SILENCED_BY_METHYLATION_UP	86	-0.414253	-1.66211	0.00258398	0.0692221
RODWELL_AGING_KIDNEY_NO_BLOOD_UP	181	-0.334957	-1.54668	0	0.0812237			MAHAJAN_RESPONSE_TO_IL1A_DN	38	-0.489523	-1.65907	0.00699301	0.0701986
NIKOLSKY_BREAST_CANCER_1Q21_AMPLICON	32	-0.457955	-1.54634	0.00775194	0.081237			WEST_ADRENOCORTICAL_TUMOR_DN	230	-0.357447	-1.65882	0	0.0700994
PETROVA_PROX1_TARGETS_UP	25	-0.480608	-1.54614	0.046875	0.0811086			PICCALUGA_ANGIOIMMUNOBLASTIC_LYMPHOMA_DN	50	-0.452873	-1.65088	0.00246914	0.0734249
BOYAULT_LIVER_CANCER_SUBCLASS_G3_UP	157	-0.340202	-1.54487	0	0.0816326			PLASARI_TGFB1_TARGETS_10HR_UP	57	-0.437615	-1.64676	0.00928074	0.0751003
LI_WILMS_TUMOR_VS_FETAL_KIDNEY_1_DN	149	-0.349683	-1.5439	0	0.081935			WINTER_HYPOXIA_METAGENE	97	-0.399243	-1.6432	0	0.0766359
MARTORIATI_MDM4_TARGETS_FETAL_LIVER_UP	183	-0.343694	-1.54378	0	0.081769			KOBAYASHI_EGFR_SIGNALING_24HR_UP	37	-0.479484	-1.64234	0.00733496	0.0769212
NADERI_BREAST_CANCER_PROGNOSIS_UP	41	-0.434289	-1.54316	0.00440529	0.0819577			BENPORATH_EED_TARGETS	275	-0.344759	-1.64103	0	0.0771089
CHAUHAN_RESPONSE_TO_METHOXYESTRADIOL_UP	45	-0.425692	-1.54295	0	0.0818166			DAZARD_RESPONSE_TO_UV_SCC_UP	60	-0.441781	-1.6371	0.00722892	0.0790939
ABBUD_LIF_SIGNALING_1_UP	44	-0.431016	-1.54252	0.00490196	0.0818569			WESTON_VEGFA_TARGETS	46	-0.451542	-1.63533	0.00995025	0.0785232
ZHANG_TLX_TARGETS_UP	73	-0.387233	-1.54197	0	0.0819155			HIRSCH_CELLULAR_TRANSFORMATION_SIGNATURE_UP	100	-0.39944	-1.63238	0.00257732	0.0796503
REACTOME_ACTIVATION_OF_ATR_IN_RESPONSE_TO_REPLICATION_STRESS	27	-0.467962	-1.5413	0.0333333	0.0820398			CHIARADONNA_NEOPLASTIC_TRANSFORMATION_CDC25_UP	60	-0.431393	-1.63061	0.00242718	0.0802513
CHIARADONNA_NEOPLASTIC_TRANSFORMATION_KRAS_UP	116	-0.36806	-1.54095	0.00980392	0.0819472			SENESE_HDAC1_TARGETS_DN	87	-0.405063	-1.62933	0.0075	0.0808011
REACTOME_METABOLISM_OF_NON_CODING_RNA	43	-0.41829	-1.53931	0.0197044	0.0825648			WOO_LIVER_CANCER_RECURRENCE_UP	55	-0.441499	-1.62899	0.00477327	0.0807643
FEVR_CTNNB1_TARGETS_DN	455	-0.306212	-1.53905	0	0.0825264			MEISSNER_NPC_HCP_WITH_H3K4ME2	151	-0.377627	-1.62785	0	0.0811279
TURASHVILI_BREAST_LOBULAR_CARCINOMA_VS_LOBULAR_NORMAL_DN	66	-0.39668	-1.53859	0.00617284	0.0824878			WIERENGA_STAT5A_TARGETS_UP	79	-0.410829	-1.6273	0.00464037	0.0808785
KEGG_ONE_CARBON_POOL_BY_FOLATE	16	-0.54883	-1.53794	0.0419355	0.0826605			SCHUETZ_BREAST_CANCER_DUCTAL_INVASIVE_UP	130	-0.380869	-1.62286	0.00278552	0.0831774
NIELSEN_LEIOMYOSARCOMA_UP	16	-0.539014	-1.5371	0.0326797	0.0829827			MIKKELSEN_MEF_HCP_WITH_H3K27ME3	142	-0.370071	-1.62109	0	0.0840494
JIANG_AGING_HYPOTHALAMUS_UP	45	-0.430183	-1.53685	0.0104712	0.0829482			REACTOME_GPCR_DOWNSTREAM_SIGNALING	104	-0.394744	-1.62072	0	0.0840441
ZHAN_MULTIPLE_MYELOMA_HP_DN	39	-0.435729	-1.53681	0.0134529	0.0827441			ELVIDGE_HYPOXIA_BY_DMOG_UP	54	-0.439354	-1.61885	0	0.0845929
PID_MYC_ACTIVPATHWAY	75	-0.384528	-1.5354	0	0.0832488			SWEET_LUNG_CANCER_KRAS_DN	166	-0.360035	-1.61844	0.00274725	0.084268
TIEN_INTESTINE_PROBIOTICS_24HR_DN	192	-0.335904	-1.53535	0	0.0830687			PID_PDGFRBPATHWAY	67	-0.407958	-1.61771	0.00724638	0.0842387
VANDESLUIS_COMMD1_TARGETS_GROUP_3_UP	80	-0.388104	-1.53465	0	0.0832101			ONDER_CDH1_TARGETS_2_UP	114	-0.378963	-1.61431	0.00257732	0.0840393
KERLEY_RESPONSE_TO_CISPLATIN_UP	40	-0.437713	-1.53415	0.0134529	0.0832692			MEISSNER_BRAIN_HCP_WITH_H3K4ME3_AND_H3K27ME3	297	-0.335426	-1.61016	0	0.0850235
ZHONG_SECRETOME_OF_LUNG_CANCER_AND_MACROPHAGE	71	-0.395985	-1.53326	0.00649351	0.0835769			SESTO_RESPONSE_TO_UV_C0	51	-0.438547	-1.60579	0.0071599	0.0858801
TOMLINS_PROSTATE_CANCER_UP	37	-0.447431	-1.52751	0.0257511	0.0870983			TSAI_RESPONSE_TO_IONIZING_RADIATION	71	-0.407893	-1.59698	0.00954654	0.0892622
YAO_TEMPORAL_RESPONSE_TO_PROGESTERONE_CLUSTER_12	73	-0.391851	-1.52745	0	0.0868874			REACTOME_CYTOKINE_SIGNALING_IN_IMMUNE_SYSTEM	105	-0.380611	-1.59473	0.00527705	0.08958
OUELLET_CULTURED_OVARIAN_CANCER_INVASIVE_VS_LMP_DN	28	-0.461072	-1.52666	0.026616	0.0871864			REN_ALVEOLAR_RHABDOMYOSARCOMA_DN	219	-0.349752	-1.59351	0	0.0893281
GUTIERREZ_MULTIPLE_MYELOMA_DN	30	-0.463965	-1.52401	0.0318725	0.0883879			NING_CHRONIC_OBSTRUCTIVE_PULMONARY_DISEASE_UP	83	-0.387028	-1.58819	0.00510204	0.0913738
VALK_AML_CLUSTER_3	31	-0.455692	-1.52166	0.0340909	0.0896003			ZHOU_INFLAMMATORY_RESPONSE_LIVE_UP	136	-0.366818	-1.58579	0	0.0918308
DASU_IL6_SIGNALING_UP	55	-0.402319	-1.51907	0.0227273	0.0909564			REACTOME_INNATE_IMMUNE_SYSTEM	85	-0.398712	-1.5857	0.00746269	0.0916325
LEE_LIVER_CANCER_E2F1_UP	61	-0.392418	-1.51879	0.0115607	0.0908811			CHEN_METABOLIC_SYNDROM_NETWORK	453	-0.315627	-1.58512	0	0.0917303
TARTE_PLASMA_CELL_VS_PLASMABLAST_DN	274	-0.320865	-1.51837	0	0.0909114			ZHANG_TLX_TARGETS_60HR_UP	159	-0.356418	-1.58359	0.00265252	0.0920181
HOLLEMAN_VINCRISTINE_RESISTANCE_ALL_DN	18	-0.51405	-1.51764	0.0420712	0.0911686			DODD_NASOPHARYNGEAL_CARCINOMA_UP	390	-0.319334	-1.58027	0	0.0934572
RODWELL_AGING_KIDNEY_UP	399	-0.315388	-1.51756	0	0.0909802			MCCLUNG_COCAINE_REWARD_5D	49	-0.441256	-1.58005	0.00963855	0.0933074
WEINMANN_ADAPTATION_TO_HYPOXIA_DN	39	-0.433135	-1.51626	0.0322581	0.0914127			DUTERTRE_ESTRADIOL_RESPONSE_24HR_DN	169	-0.35133	-1.57192	0.0026738	0.0967841
GRUETZMANN_PANCREATIC_CANCER_UP	322	-0.316055	-1.5144	0	0.0924426			CHYLA_CBFA2T3_TARGETS_DN	83	-0.387624	-1.56856	0.00669643	0.0967232
WINTER_HYPOXIA_METAGENE	216	-0.328526	-1.51288	0	0.093175			BENPORATH_PRC2_TARGETS	145	-0.356082	-1.5668	0	0.0973653
HWANG_PROSTATE_CANCER_MARKERS	26	-0.47091	-1.5128	0.0158103	0.0929546			FOSTER_TOLERANT_MACROPHAGE_DN	151	-0.360706	-1.56505	0.00259067	0.0981802
BURTON_ADIPOGENESIS_6	169	-0.341324	-1.51256	0	0.0929028			SMID_BREAST_CANCER_BASAL_UP	218	-0.336434	-1.56491	0	0.0980427
LU_EZH2_TARGETS_UP	217	-0.329952	-1.51234	0	0.0927911			NUYTTEN_EZH2_TARGETS_UP	421	-0.313982	-1.56009	0	0.0995504
REACTOME_SULFUR_AMINO_ACID_METABOLISM	22	-0.493322	-1.5119	0.0285714	0.092797			NEMETH_INFLAMMATORY_RESPONSE_LPS_UP	41	-0.446611	-1.5591	0.00250627	0.0999407
TONKS_TARGETS_OF_RUNX1_RUNX1T1_FUSION_MONOCYTE_UP	174	-0.330328	-1.51176	0	0.0926638			CHIARADONNA_NEOPLASTIC_TRANSFORMATION_KRAS_DN	73	-0.402396	-1.55706	0.00722892	0.100574
NADLER_OBESITY_UP	56	-0.395681	-1.51168	0.0139535	0.0924812			CREIGHTON_ENDOCRINE_THERAPY_RESISTANCE_3	242	-0.324714	-1.53985	0.0058309	0.106216
CHIARADONNA_NEOPLASTIC_TRANSFORMATION_KRAS_CDC25_DN	50	-0.406052	-1.50999	0.0210526	0.0932188			PASINI_SUZ12_TARGETS_DN	157	-0.343048	-1.53609	0.0075188	0.108062
NAGASHIMA_EGF_SIGNALING_UP	52	-0.406785	-1.50988	0.0147783	0.0930361			ODONNELL_TFRC_TARGETS_UP	122	-0.35221	-1.53093	0.00280112	0.10971
DARWICHE_PAPILLOMA_RISK_HIGH_UP	115	-0.352704	-1.5097	0	0.0929467			VECCHI_GASTRIC_CANCER_EARLY_UP	174	-0.337083	-1.5242	0.00257732	0.112827
SASAKI_ADULT_T_CELL_LEUKEMIA	159	-0.34032	-1.50968	0	0.0927326			VECCHI_GASTRIC_CANCER_EARLY_DN	102	-0.372347	-1.51673	0.00802139	0.115868
REACTOME_ACTIVATION_OF_GENES_BY_ATF4	23	-0.491836	-1.50852	0.0442804	0.0932395			LU_EZH2_TARGETS_DN	155	-0.339746	-1.51025	0.00280899	0.119096
REICHERT_MITOSIS_LIN9_TARGETS	26	-0.470963	-1.508	0.0192308	0.0932918			REACTOME_IMMUNE_SYSTEM	376	-0.305172	-1.49874	0	0.125131
GROSS_HIF1A_TARGETS_DN	22	-0.495669	-1.50663	0.0179211	0.0938786			GRUETZMANN_PANCREATIC_CANCER_UP	170	-0.324774	-1.45492	0.0056338	0.147213
MCBRYAN_PUBERTAL_BREAST_6_7WK_DN	67	-0.390164	-1.50189	0.00574713	0.0964355			BENPORATH_SUZ12_TARGETS	259	-0.30439	-1.45359	0	0.14775
NAKAYAMA_FGF2_TARGETS	24	-0.479569	-1.49988	0.044	0.097629			HELLER_HDAC_TARGETS_UP	127	-0.329422	-1.44004	0.00526316	0.155
LINDGREN_BLADDER_CANCER_HIGH_RECURRENCE	45	-0.404991	-1.49912	0.0276498	0.0978271			ACEVEDO_LIVER_CANCER_DN	195	-0.317152	-1.4396	0.00813008	0.154838
DORN_ADENOVIRUS_INFECTION_24HR_DN	37	-0.437179	-1.49882	0.0125	0.0977619			GOLDRATH_ANTIGEN_RESPONSE	173	-0.322202	-1.43273	0.0027933	0.157813
DORN_ADENOVIRUS_INFECTION_48HR_DN	33	-0.440892	-1.49862	0.0227273	0.0976273			YOSHIMURA_MAPK8_TARGETS_UP	440	-0.281646	-1.41721	0.00331126	0.168564
MORI_MATURE_B_LYMPHOCYTE_DN	69	-0.369429	-1.49763	0.00571429	0.0980127			DOUGLAS_BMI1_TARGETS_UP	248	-0.304238	-1.41436	0.00303951	0.170271
REACTOME_ACTIVATION_OF_THE_PRE_REPLICATIVE_COMPLEX	22	-0.498967	-1.49651	0.0462046	0.0985585			REACTOME_TRANSMEMBRANE_TRANSPORT_OF_SMALL_MOLECULES	148	-0.321719	-1.41064	0.0056338	0.172225
REACTOME_APC_C_CDC20_MEDIATED_DEGRADATION_OF_MITOTIC_PROTEINS	62	-0.379949	-1.49239	0.0128205	0.101224			BENPORATH_ES_WITH_H3K27ME3	282	-0.294506	-1.40748	0.00285714	0.172944
PID_P53DOWNSTREAMPATHWAY	122	-0.340871	-1.4911	0	0.101819			KRIEG_HYPOXIA_NOT_VIA_KDM3A	301	-0.28427	-1.36898	0	0.201008
KEGG_GLYCOLYSIS_GLUCONEOGENESIS	60	-0.387671	-1.49105	0.0174419	0.101586			GRAESSMANN_APOPTOSIS_BY_DOXORUBICIN_UP	494	-0.268581	-1.3511	0	0.21447
CHIARADONNA_NEOPLASTIC_TRANSFORMATION_CDC25_DN	141	-0.347868	-1.49048	0	0.101829
JUBAN_TARGETS_OF_SPI1_AND_FLI1_DN	75	-0.366172	-1.49046	0	0.101607
JISON_SICKLE_CELL_DISEASE_UP	168	-0.339159	-1.49045	0	0.101381
REACTOME_MRNA_SPLICING_MINOR_PATHWAY	37	-0.436178	-1.48858	0.0135747	0.102517
WATANABE_RECTAL_CANCER_RADIOTHERAPY_RESPONSIVE_DN	87	-0.36555	-1.48845	0.00719425	0.102378
FERREIRA_EWINGS_SARCOMA_UNSTABLE_VS_STABLE_UP	140	-0.34347	-1.48673	0	0.103277
HASLINGER_B_CLL_WITH_17P13_DELETION	21	-0.492417	-1.48466	0.0427046	0.104448
JEON_SMAD6_TARGETS_DN	16	-0.519347	-1.48433	0.0487013	0.104395
SHEPARD_BMYB_MORPHOLINO_DN	174	-0.330083	-1.48366	0	0.104641
SCHAEFFER_PROSTATE_DEVELOPMENT_12HR_UP	105	-0.347269	-1.48297	0.0169492	0.10493
ACOSTA_PROLIFERATION_INDEPENDENT_MYC_TARGETS_UP	73	-0.374578	-1.48161	0.00653595	0.105599
JISON_SICKLE_CELL_DISEASE_DN	147	-0.327947	-1.48038	0.0140845	0.106298
YAMASHITA_METHYLATED_IN_PROSTATE_CANCER	52	-0.398635	-1.48006	0.0163043	0.106292
KEGG_ARACHIDONIC_ACID_METABOLISM	51	-0.398719	-1.47891	0.0213904	0.106856
GENTILE_UV_LOW_DOSE_UP	27	-0.44817	-1.47777	0.0380228	0.107141
LENAOUR_DENDRITIC_CELL_MATURATION_DN	121	-0.336336	-1.47769	0	0.106944
YAO_TEMPORAL_RESPONSE_TO_PROGESTERONE_CLUSTER_17	156	-0.325324	-1.47767	0	0.106703
MCLACHLAN_DENTAL_CARIES_DN	227	-0.315838	-1.47756	0	0.106554
SCHLOSSER_MYC_TARGETS_AND_SERUM_RESPONSE_UP	44	-0.407403	-1.47517	0.0180995	0.108006
WANG_THOC1_TARGETS_DN	19	-0.49804	-1.47501	0.039604	0.107881
REACTOME_ER_PHAGOSOME_PATHWAY	57	-0.390714	-1.47452	0.00534759	0.10806
SANSOM_APC_TARGETS_UP	109	-0.341555	-1.47348	0	0.108515
RASHI_NFKB1_TARGETS	18	-0.503624	-1.47348	0.0457746	0.108274
LOCKWOOD_AMPLIFIED_IN_LUNG_CANCER	182	-0.32657	-1.47238	0	0.108764
ICHIBA_GRAFT_VERSUS_HOST_DISEASE_D7_UP	97	-0.352214	-1.47033	0	0.110149
MARIADASON_RESPONSE_TO_CURCUMIN_SULINDAC_5	23	-0.472461	-1.46693	0.0429688	0.112414
PID_AURORA_B_PATHWAY	38	-0.412214	-1.46679	0.00970874	0.112286
MARKEY_RB1_CHRONIC_LOF_UP	108	-0.348134	-1.46674	0	0.112075
REACTOME_ANTIGEN_PROCESSING_CROSS_PRESENTATION	69	-0.373395	-1.46607	0	0.112346
GAJATE_RESPONSE_TO_TRABECTEDIN_DN	15	-0.533911	-1.46491	0.0460993	0.112973
HAHTOLA_SEZARY_SYNDROM_UP	89	-0.355982	-1.46326	0	0.113957
NIELSEN_LIPOSARCOMA_UP	17	-0.510341	-1.46273	0.0421687	0.114118
KEGG_N_GLYCAN_BIOSYNTHESIS	42	-0.407555	-1.45925	0.0366972	0.115868
SESTO_RESPONSE_TO_UV_C6	37	-0.416424	-1.45841	0.0363636	0.11616
ODONNELL_TARGETS_OF_MYC_AND_TFRC_DN	37	-0.412489	-1.4548	0.0234742	0.118438
SHEPARD_BMYB_TARGETS	63	-0.380488	-1.45466	0.0060241	0.118252
HELLER_HDAC_TARGETS_DN	253	-0.312925	-1.45429	0	0.11827
NUTT_GBM_VS_AO_GLIOMA_UP	45	-0.413371	-1.45202	0.019802	0.119521
REACTOME_APC_C_CDH1_MEDIATED_DEGRADATION_OF_CDC20_AND_OTHER_APC_C_CDH1_TARGETED_PROTEINS_IN_LATE_MITOSIS_EARLY_G1	62	-0.379882	-1.45179	0.00947867	0.11941
YE_METASTATIC_LIVER_CANCER	26	-0.449917	-1.45147	0.040678	0.11941
BURTON_ADIPOGENESIS_1	31	-0.432723	-1.45104	0.03125	0.119596
VARELA_ZMPSTE24_TARGETS_UP	35	-0.416559	-1.45085	0.0336134	0.11949
TOOKER_GEMCITABINE_RESISTANCE_DN	111	-0.332391	-1.4498	0.00884956	0.120132
KEGG_DNA_REPLICATION	34	-0.419072	-1.44871	0.03125	0.120246
REACTOME_REGULATION_OF_MITOTIC_CELL_CYCLE	73	-0.372199	-1.4484	0.0180723	0.120265
GEORGANTAS_HSC_MARKERS	66	-0.369852	-1.44825	0.00613497	0.120131
LUI_THYROID_CANCER_CLUSTER_3	21	-0.475871	-1.44715	0.0483271	0.120638
IVANOVA_HEMATOPOIESIS_INTERMEDIATE_PROGENITOR	111	-0.337144	-1.447	0	0.120285
MATTIOLI_MGUS_VS_PCL	92	-0.353256	-1.44591	0	0.120897
KOHOUTEK_CCNT2_TARGETS	45	-0.403491	-1.4452	0.0243902	0.121229
BURTON_ADIPOGENESIS_5	106	-0.342834	-1.44507	0	0.121082
WESTON_VEGFA_TARGETS	102	-0.346291	-1.4438	0.00840336	0.12177
TERAMOTO_OPN_TARGETS_CLUSTER_6	25	-0.460962	-1.44337	0.0281125	0.121897
REACTOME_CELL_CYCLE_CHECKPOINTS	100	-0.347148	-1.44298	0	0.121969
WINTER_HYPOXIA_UP	77	-0.355501	-1.44216	0.00671141	0.122406
BANDRES_RESPONSE_TO_CARMUSTIN_WITHOUT_MGMT_48HR_DN	29	-0.442128	-1.44121	0.0487805	0.122916
REACTOME_G1_S_TRANSITION	94	-0.347207	-1.44019	0.00746269	0.123492
WONG_ENDMETRIUM_CANCER_DN	75	-0.371755	-1.44002	0.0261438	0.123354
NING_CHRONIC_OBSTRUCTIVE_PULMONARY_DISEASE_UP	142	-0.322	-1.43977	0	0.123285
GARCIA_TARGETS_OF_FLI1_AND_DAX1_DN	145	-0.335007	-1.4392	0	0.123446
BURTON_ADIPOGENESIS_PEAK_AT_0HR	58	-0.376802	-1.43888	0.005	0.123468
KEGG_ECM_RECEPTOR_INTERACTION	81	-0.343429	-1.43827	0.00763359	0.123756
DANG_REGULATED_BY_MYC_UP	64	-0.371907	-1.43504	0.00621118	0.125794
CHICAS_RB1_TARGETS_GROWING	221	-0.312516	-1.4349	0	0.12565
ENK_UV_RESPONSE_KERATINOCYTE_UP	498	-0.283112	-1.43417	0	0.125779
PUJANA_BREAST_CANCER_WITH_BRCA1_MUTATED_UP	49	-0.391692	-1.43302	0.0240385	0.126196
REACTOME_ASPARAGINE_N_LINKED_GLYCOSYLATION	71	-0.366439	-1.43253	0.010582	0.126387
KEGG_AMINOACYL_TRNA_BIOSYNTHESIS	32	-0.411267	-1.43242	0.0393701	0.126221
HAN_JNK_SINGALING_DN	35	-0.417413	-1.43163	0.0486726	0.12663
GU_PDEF_TARGETS_UP	68	-0.378174	-1.43121	0.0276243	0.126417
NIKOLSKY_BREAST_CANCER_11Q12_Q14_AMPLICON	128	-0.327609	-1.43108	0	0.126238
REACTOME_SYNTHESIS_OF_DNA	80	-0.347605	-1.4266	0.0246914	0.129303
KUROZUMI_RESPONSE_TO_ONCOCYTIC_VIRUS	38	-0.40089	-1.42372	0.039823	0.131282
CHIBA_RESPONSE_TO_TSA	43	-0.391214	-1.42347	0.0272727	0.131183
REACTOME_DESTABILIZATION_OF_MRNA_BY_AUF1_HNRNP_D0	48	-0.385754	-1.41723	0.0245098	0.136007
AMIT_SERUM_RESPONSE_120_MCF10A	57	-0.361848	-1.41443	0.0353535	0.138403
ELLWOOD_MYC_TARGETS_DN	32	-0.415136	-1.41435	0.0464135	0.138214
ZHONG_SECRETOME_OF_LUNG_CANCER_AND_FIBROBLAST	124	-0.332165	-1.41419	0	0.13783
FLECHNER_BIOPSY_KIDNEY_TRANSPLANT_REJECTED_VS_OK_UP	79	-0.35356	-1.41245	0.00714286	0.138903
BENPORATH_ES_1	322	-0.293704	-1.40893	0	0.141999
REACTOME_SCFSKP2_MEDIATED_DEGRADATION_OF_P27_P21	51	-0.379791	-1.40835	0.0457143	0.141989
DEMAGALHAES_AGING_UP	50	-0.377891	-1.40484	0.0151515	0.144498
SWEET_LUNG_CANCER_KRAS_UP	437	-0.2983	-1.40383	0	0.145079
BORCZUK_MALIGNANT_MESOTHELIOMA_UP	270	-0.29069	-1.40193	0	0.146023
REACTOME_P53_INDEPENDENT_G1_S_DNA_DAMAGE_CHECKPOINT	47	-0.395206	-1.40099	0.0196078	0.146534
CREIGHTON_ENDOCRINE_THERAPY_RESISTANCE_1	429	-0.278472	-1.40047	0	0.146795
ZHAN_MULTIPLE_MYELOMA_CD1_UP	42	-0.39411	-1.39863	0.0460829	0.147942
NAGASHIMA_NRG1_SIGNALING_UP	157	-0.316598	-1.3975	0	0.148787
VANTVEER_BREAST_CANCER_ESR1_DN	208	-0.308417	-1.39707	0	0.148985
VERNELL_RETINOBLASTOMA_PATHWAY_UP	63	-0.364479	-1.39698	0.0228571	0.148792
MIKKELSEN_MEF_LCP_WITH_H3K4ME3	108	-0.329051	-1.39462	0.00877193	0.150556
BROWNE_HCMV_INFECTION_2HR_UP	35	-0.397661	-1.39416	0.0429185	0.150724
SHAFFER_IRF4_TARGETS_IN_PLASMA_CELL_VS_MATURE_B_LYMPHOCYTE	63	-0.353817	-1.39374	0.0257732	0.15083
REACTOME_METABOLISM_OF_AMINO_ACIDS_AND_DERIVATIVES	183	-0.306339	-1.39344	0	0.150779
MARKEY_RB1_ACUTE_LOF_DN	201	-0.310852	-1.39321	0.0204082	0.150782
WALLACE_PROSTATE_CANCER_RACE_UP	261	-0.29653	-1.39222	0	0.151526
REACTOME_CYCLIN_E_ASSOCIATED_EVENTS_DURING_G1_S_TRANSITION_	60	-0.359866	-1.38963	0.0233645	0.153659
PICCALUGA_ANGIOIMMUNOBLASTIC_LYMPHOMA_UP	189	-0.301593	-1.38762	0	0.154392
REACTOME_CELL_CYCLE	345	-0.291799	-1.38642	0	0.15467
PAL_PRMT5_TARGETS_UP	175	-0.309199	-1.38569	0	0.155124
BLUM_RESPONSE_TO_SALIRASIB_UP	224	-0.301316	-1.38558	0	0.154937
VANTVEER_BREAST_CANCER_METASTASIS_DN	103	-0.332954	-1.38515	0	0.155024
KEGG_OXIDATIVE_PHOSPHORYLATION	110	-0.330901	-1.38449	0.0288462	0.155446
TIEN_INTESTINE_PROBIOTICS_6HR_UP	50	-0.36904	-1.38397	0.0337079	0.155635
GRAHAM_CML_QUIESCENT_VS_NORMAL_QUIESCENT_UP	79	-0.343216	-1.37834	0.0121951	0.160694
KEGG_HUNTINGTONS_DISEASE	164	-0.298297	-1.37608	0	0.162562
HUPER_BREAST_BASAL_VS_LUMINAL_DN	57	-0.366183	-1.3757	0.0457143	0.16264
MOOTHA_HUMAN_MITODB_6_2002	407	-0.293699	-1.37365	0	0.164194
DAIRKEE_CANCER_PRONE_RESPONSE_BPA_E2	110	-0.327067	-1.37264	0.0104167	0.164688
CHUNG_BLISTER_CYTOTOXICITY_UP	110	-0.323596	-1.372	0.00934579	0.165127
TIAN_TNF_SIGNALING_VIA_NFKB	28	-0.415652	-1.37134	0.0474308	0.165166
SONG_TARGETS_OF_IE86_CMV_PROTEIN	57	-0.361028	-1.3705	0.039801	0.165665
LE_EGR2_TARGETS_UP	99	-0.330442	-1.37048	0.024	0.165404
REACTOME_PHASE_II_CONJUGATION	53	-0.35484	-1.36996	0.0436893	0.165599
DER_IFN_ALPHA_RESPONSE_UP	71	-0.343834	-1.36978	0.0180723	0.165494
REACTOME_UNFOLDED_PROTEIN_RESPONSE	74	-0.342795	-1.3689	0.00653595	0.165735
GHANDHI_DIRECT_IRRADIATION_UP	90	-0.336121	-1.36391	0.0310078	0.169433
KEGG_STARCH_AND_SUCROSE_METABOLISM	39	-0.375459	-1.36338	0.0410959	0.169702
HOFMANN_CELL_LYMPHOMA_UP	46	-0.371769	-1.36337	0.031746	0.169427
REACTOME_M_G1_TRANSITION	69	-0.348314	-1.36292	0.0316456	0.169254
KIM_ALL_DISORDERS_DURATION_CORR_DN	131	-0.313545	-1.36104	0	0.170828
HUANG_FOXA2_TARGETS_DN	36	-0.394033	-1.35918	0.0497738	0.171371
LINDGREN_BLADDER_CANCER_CLUSTER_1_DN	332	-0.274326	-1.35829	0	0.17197
KUNINGER_IGF1_VS_PDGFB_TARGETS_DN	38	-0.384876	-1.35719	0.0493274	0.172605
REACTOME_CLASS_B_2_SECRETIN_FAMILY_RECEPTORS	81	-0.336033	-1.35627	0.025	0.173193
REACTOME_POST_TRANSLATIONAL_PROTEIN_MODIFICATION	166	-0.299903	-1.35514	0	0.173564
GAL_LEUKEMIC_STEM_CELL_DN	217	-0.299541	-1.35287	0	0.175311
ACOSTA_PROLIFERATION_INDEPENDENT_MYC_TARGETS_DN	108	-0.325173	-1.35282	0.00869565	0.175079
REACTOME_MEIOTIC_SYNAPSIS	60	-0.35305	-1.35221	0.026455	0.175082
SANSOM_APC_TARGETS_REQUIRE_MYC	171	-0.296905	-1.35156	0	0.175188
LEIN_CHOROID_PLEXUS_MARKERS	90	-0.331312	-1.35084	0.0298507	0.175675
QI_PLASMACYTOMA_DN	92	-0.324867	-1.3492	0.020979	0.177023
KEGG_PARKINSONS_DISEASE	106	-0.32137	-1.34868	0	0.177287
WAKASUGI_HAVE_ZNF143_BINDING_SITES	55	-0.357484	-1.34832	0.0439024	0.177357
BLUM_RESPONSE_TO_SALIRASIB_DN	309	-0.286204	-1.34756	0	0.177938
LIANG_SILENCED_BY_METHYLATION_2	51	-0.365053	-1.34506	0.042328	0.179575
KAUFFMANN_MELANOMA_RELAPSE_UP	57	-0.354066	-1.34385	0.0441989	0.180345
BROWN_MYELOID_CELL_DEVELOPMENT_UP	144	-0.304951	-1.34137	0.0126582	0.181415
DARWICHE_SQUAMOUS_CELL_CARCINOMA_UP	112	-0.3148	-1.33824	0.00840336	0.183533
REACTOME_ORC1_REMOVAL_FROM_CHROMATIN	58	-0.347647	-1.33661	0.042328	0.184156
JIANG_HYPOXIA_CANCER	70	-0.32819	-1.33602	0.0235294	0.184168
YAO_TEMPORAL_RESPONSE_TO_PROGESTERONE_CLUSTER_11	85	-0.323591	-1.33432	0.0357143	0.185542
REACTOME_REGULATION_OF_MRNA_STABILITY_BY_PROTEINS_THAT_BIND_AU_RICH_ELEMENTS	78	-0.3292	-1.3342	0.025974	0.185341
DEURIG_T_CELL_PROLYMPHOCYTIC_LEUKEMIA_UP	325	-0.274211	-1.33121	0	0.187363
REACTOME_DNA_REPAIR	100	-0.323947	-1.3303	0.0344828	0.187906
HILLION_HMGA1B_TARGETS	89	-0.327003	-1.32903	0.016129	0.188214
MEISSNER_BRAIN_HCP_WITH_H3K27ME3	223	-0.292983	-1.32394	0	0.192527
LI_INDUCED_T_TO_NATURAL_KILLER_UP	258	-0.28334	-1.32208	0	0.194171
CHIARADONNA_NEOPLASTIC_TRANSFORMATION_KRAS_DN	136	-0.298005	-1.32105	0.0131579	0.194215
SHAFFER_IRF4_TARGETS_IN_MYELOMA_VS_MATURE_B_LYMPHOCYTE	95	-0.322594	-1.31953	0.0460526	0.195761
REACTOME_MITOTIC_G1_G1_S_PHASES	115	-0.31015	-1.31912	0.0183486	0.195329
PETROVA_ENDOTHELIUM_LYMPHATIC_VS_BLOOD_UP	122	-0.309017	-1.31841	0.0106383	0.195639
WOOD_EBV_EBNA1_TARGETS_UP	103	-0.307391	-1.31184	0.0183486	0.202293
PENG_LEUCINE_DEPRIVATION_DN	164	-0.291067	-1.31099	0.0151515	0.203153
SMITH_TERT_TARGETS_UP	133	-0.303622	-1.31079	0	0.203105
IGLESIAS_E2F_TARGETS_UP	140	-0.300196	-1.30969	0.0238095	0.204114
REACTOME_VIF_MEDIATED_DEGRADATION_OF_APOBEC3G	48	-0.357353	-1.30892	0.0495049	0.204719
BURTON_ADIPOGENESIS_2	68	-0.330388	-1.3073	0.0348837	0.206364
TONKS_TARGETS_OF_RUNX1_RUNX1T1_FUSION_HSC_DN	172	-0.288408	-1.3072	0.025641	0.206173
RAMASWAMY_METASTASIS_UP	52	-0.356321	-1.30529	0.05	0.206985
REACTOME_RNA_POL_I_RNA_POL_III_AND_MITOCHONDRIAL_TRANSCRIPTION	103	-0.311618	-1.30316	0.00877193	0.20878
TSENG_IRS1_TARGETS_UP	104	-0.311469	-1.30118	0.0245902	0.210232
REACTOME_MEIOSIS	96	-0.317934	-1.29567	0.0163934	0.215857
ODONNELL_TFRC_TARGETS_DN	117	-0.302573	-1.29412	0.0333333	0.217589
VART_KSHV_INFECTION_ANGIOGENIC_MARKERS_DN	131	-0.300357	-1.29233	0.0105263	0.218908
ELVIDGE_HYPOXIA_BY_DMOG_UP	114	-0.305128	-1.29055	0.027027	0.220197
WAMUNYOKOLI_OVARIAN_CANCER_LMP_UP	215	-0.288016	-1.29048	0.0227273	0.219969
CHAUHAN_RESPONSE_TO_METHOXYESTRADIOL_DN	90	-0.304219	-1.28971	0.0422535	0.220284
WANG_CISPLATIN_RESPONSE_AND_XPC_UP	184	-0.289705	-1.28782	0	0.221569
SEKI_INFLAMMATORY_RESPONSE_LPS_UP	71	-0.327466	-1.28556	0.0413793	0.223251
JACKSON_DNMT1_TARGETS_UP	74	-0.31782	-1.28216	0.0367647	0.226444
KEGG_ANTIGEN_PROCESSING_AND_PRESENTATION	81	-0.322201	-1.27673	0.0493827	0.231354
PROVENZANI_METASTASIS_DN	126	-0.300903	-1.27109	0.0444444	0.237036
CHICAS_RB1_TARGETS_CONFLUENT	490	-0.265497	-1.26926	0	0.239026
VART_KSHV_INFECTION_ANGIOGENIC_MARKERS_UP	158	-0.286595	-1.2662	0	0.242562
	Enriched in high metagene
NAME	SIZE	ES	NES	NOM p-val	FDR q-val
LEE_TARGETS_OF_PTCH1_AND_SUFU_DN*	76	0.67194	2.19163	0	0
LEIN_NEURON_MARKERS	62	0.676685	2.14556	0	0
ASGHARZADEH_NEUROBLASTOMA_POOR_SURVIVAL_DN	38	0.713266	2.07435	0	0
THUM_SYSTOLIC_HEART_FAILURE_DN	196	0.579557	2.06027	0	0
LU_AGING_BRAIN_DN	140	0.593462	2.05681	0	0
STARK_HYPPOCAMPUS_22Q11_DELETION_UP	44	0.67754	2.01906	0	0.000237013
SHEN_SMARCA2_TARGETS_UP	348	0.547662	2.00173	0	0.000507903
GABRIELY_MIR21_TARGETS	250	0.555094	1.99196	0	0.000799471
IKEDA_MIR30_TARGETS_UP	110	0.583759	1.97517	0	0.00110674
MIDORIKAWA_AMPLIFIED_IN_LIVER_CANCER	39	0.665303	1.96076	0	0.00149482
KIM_ALL_DISORDERS_CALB1_CORR_UP	490	0.521508	1.93614	0	0.00323454
ULE_SPLICING_VIA_NOVA2	40	0.657659	1.92406	0	0.00415329
BIOCARTA_BIOPEPTIDES_PATHWAY	41	0.636246	1.90074	0.00126582	0.00733595
PID_ERBB2ERBB3PATHWAY	43	0.632731	1.89872	0	0.00696463
STARK_PREFRONTAL_CORTEX_22Q11_DELETION_UP	164	0.549191	1.8938	0	0.00716662
BIOCARTA_GPCR_PATHWAY	33	0.669313	1.88723	0	0.00743091
BIOCARTA_CREB_PATHWAY	26	0.70321	1.88087	0	0.00812476
PID_ERBB1_INTERNALIZATION_PATHWAY	40	0.63902	1.87178	0	0.00925225
BIOCARTA_PAR1_PATHWAY	35	0.658699	1.86048	0	0.0104548
KEGG_GAP_JUNCTION	75	0.582813	1.85175	0	0.0113565
DAVICIONI_MOLECULAR_ARMS_VS_ERMS_UP	281	0.509633	1.84738	0	0.0116964
NIKOLSKY_BREAST_CANCER_17Q21_Q25_AMPLICON	281	0.506223	1.83497	0	0.0133675
PID_S1P_S1P2_PATHWAY	23	0.687242	1.83428	0	0.0128788
MARTORIATI_MDM4_TARGETS_NEUROEPITHELIUM_DN	141	0.53726	1.82903	0	0.0136755
RODRIGUES_DCC_TARGETS_DN	110	0.537737	1.82725	0	0.0134136
ZHAN_MULTIPLE_MYELOMA_PR_DN	37	0.630387	1.8257	0	0.013226
PID_NETRIN_PATHWAY	31	0.644961	1.8216	0	0.0139771
LEIN_LOCALIZED_TO_DISTAL_AND_PROXIMAL_DENDRITES	15	0.763515	1.8158	0.00142248	0.0150053
PID_AJDISS_2PATHWAY	47	0.601521	1.81357	0	0.0151267
REACTOME_GENERIC_TRANSCRIPTION_PATHWAY	305	0.494362	1.80236	0	0.0181888
JIANG_AGING_HYPOTHALAMUS_DN	40	0.61424	1.797	0	0.0190727
BIOCARTA_NDKDYNAMIN_PATHWAY	17	0.712599	1.78823	0.00143472	0.0213741
MATTIOLI_MULTIPLE_MYELOMA_WITH_14Q32_TRANSLOCATIONS	35	0.623685	1.78565	0	0.0218908
DACOSTA_UV_RESPONSE_VIA_ERCC3_COMMON_DN	411	0.487502	1.78347	0	0.0220237
REACTOME_DOWNSTREAM_SIGNAL_TRANSDUCTION	84	0.545613	1.78061	0	0.022454
REACTOME_PKA_MEDIATED_PHOSPHORYLATION_OF_CREB	17	0.715475	1.77812	0.00149477	0.0228222
IVANOVSKA_MIR106B_TARGETS	77	0.550255	1.77413	0	0.0237647
BIOCARTA_CSK_PATHWAY	23	0.666081	1.77399	0.00278164	0.023196
CHARAFE_BREAST_CANCER_LUMINAL_VS_BASAL_UP	303	0.483592	1.77355	0	0.0228021
TERAO_AOX4_TARGETS_HG_UP	23	0.672122	1.77	0	0.0236742
DAZARD_RESPONSE_TO_UV_NHEK_DN	271	0.487072	1.76441	0	0.0255114
LEIN_LOCALIZED_TO_PROXIMAL_DENDRITES	33	0.627708	1.76341	0.00131234	0.0254139
REACTOME_CD28_CO_STIMULATION	29	0.635665	1.75926	0	0.0264946
REACTOME_NGF_SIGNALLING_VIA_TRKA_FROM_THE_PLASMA_MEMBRANE	126	0.514431	1.75657	0	0.0270898
PID_EPHBFWDPATHWAY	40	0.593847	1.75502	0	0.0272486
REACTOME_TRAFFICKING_OF_AMPA_RECEPTORS	26	0.637798	1.75352	0.00260078	0.027524
NIKOLSKY_BREAST_CANCER_6P24_P22_AMPLICON	17	0.700699	1.74971	0.00151515	0.028802
BIOCARTA_AGR_PATHWAY	35	0.607885	1.7461	0	0.0300275
ST_GRANULE_CELL_SURVIVAL_PATHWAY	26	0.65357	1.74595	0	0.0294734
BIOCARTA_AT1R_PATHWAY	31	0.61445	1.74474	0.00133156	0.0293684
BIOCARTA_IGF1R_PATHWAY	23	0.651783	1.73883	0.0027027	0.031781
VERHAAK_GLIOBLASTOMA_PRONEURAL	182	0.49249	1.73784	0	0.0316358
NIKOLSKY_BREAST_CANCER_17Q11_Q21_AMPLICON	97	0.525026	1.73639	0	0.0317917
BIOCARTA_MYOSIN_PATHWAY	30	0.619296	1.73605	0.0026455	0.031388
PID_CDC42_PATHWAY	67	0.550081	1.73056	0	0.0336554
REACTOME_NETRIN1_SIGNALING	37	0.597954	1.72546	0.00128041	0.0358256
KEGG_RENAL_CELL_CARCINOMA	69	0.530641	1.72144	0.00120048	0.0374487
GARGALOVIC_RESPONSE_TO_OXIDIZED_PHOSPHOLIPIDS_MAGENTA_UP	23	0.651612	1.72009	0	0.0374774
KEGG_VASOPRESSIN_REGULATED_WATER_REABSORPTION	44	0.576891	1.719	0	0.0373732
PID_S1P_META_PATHWAY	16	0.695216	1.71613	0	0.0386245
BIOCARTA_BARRESTIN_SRC_PATHWAY	15	0.701406	1.71605	0.00584795	0.0380263
LIU_COMMON_CANCER_GENES	64	0.539759	1.71308	0.00122399	0.0390789
HEDENFALK_BREAST_CANCER_BRACX_DN	18	0.693705	1.71068	0.00273598	0.0398063
REACTOME_DARPP_32_EVENTS	24	0.63727	1.70878	0.00273598	0.0403298
REACTOME_NEUROTRANSMITTER_RELEASE_CYCLE	34	0.596391	1.70689	0.00387597	0.0408365
PID_ERBB1_RECEPTOR_PROXIMAL_PATHWAY	35	0.592559	1.70028	0.00132979	0.0440833
DEURIG_T_CELL_PROLYMPHOCYTIC_LEUKEMIA_DN	270	0.465869	1.69691	0	0.0457435
SILIGAN_BOUND_BY_EWS_FLT1_FUSION	40	0.572338	1.69358	0.00125628	0.0474057
PICCALUGA_ANGIOIMMUNOBLASTIC_LYMPHOMA_DN	111	0.496119	1.69145	0	0.0483001
IKEDA_MIR133_TARGETS_UP	42	0.573916	1.69042	0	0.0484032
REACTOME_GOLGI_ASSOCIATED_VESICLE_BIOGENESIS	49	0.552156	1.68986	0.00124224	0.0480129
BIOCARTA_CHREBP2_PATHWAY	42	0.564476	1.68799	0.00252207	0.0486827
BONOME_OVARIAN_CANCER_POOR_SURVIVAL_UP	25	0.624275	1.68724	0.00413223	0.0485531
MCBRYAN_PUBERTAL_BREAST_6_7WK_UP	177	0.47867	1.68258	0	0.0511806
BHAT_ESR1_TARGETS_VIA_AKT1_DN	73	0.518884	1.68223	0.0011976	0.0507166
CHANDRAN_METASTASIS_TOP50_UP	32	0.596921	1.68101	0.00132802	0.0511479
KEGG_ERBB_SIGNALING_PATHWAY	85	0.514058	1.68095	0	0.0505207
BIOCARTA_PGC1A_PATHWAY	22	0.647357	1.67958	0.00561798	0.0508215
KEGG_ENDOCYTOSIS	157	0.480833	1.6782	0	0.0512155
PID_NCADHERINPATHWAY	31	0.596412	1.67598	0.00395257	0.0522056
PID_LIS1PATHWAY	27	0.608097	1.67513	0.00796813	0.0520805
AKL_HTLV1_INFECTION_UP	24	0.625389	1.67173	0.0026455	0.0539464
PID_RXR_VDR_PATHWAY	25	0.622146	1.67031	0.00136612	0.0543169
LAIHO_COLORECTAL_CANCER_SERRATED_DN	69	0.521226	1.66989	0	0.0540615
WENDT_COHESIN_TARGETS_UP	26	0.626887	1.6691	0.00394218	0.0539783
REACTOME_SEMAPHORIN_INTERACTIONS	61	0.530391	1.6688	0	0.0536494
REACTOME_SIGNALING_BY_FGFR1_FUSION_MUTANTS	15	0.691929	1.66188	0.00859599	0.0580938
GAL_LEUKEMIC_STEM_CELL_UP	111	0.48892	1.66049	0.00111359	0.0586715
PID_S1P_S1P3_PATHWAY	25	0.606445	1.66007	0.00554017	0.0583879
DAZARD_RESPONSE_TO_UV_SCC_DN	108	0.490518	1.6529	0	0.0636294
DACOSTA_UV_RESPONSE_VIA_ERCC3_TTD_DN	66	0.52513	1.6513	0	0.0642848
LINDGREN_BLADDER_CANCER_WITH_LOH_IN_CHR9Q	95	0.50079	1.65063	0	0.0641972
GAZIN_EPIGENETIC_SILENCING_BY_KRAS	23	0.618847	1.6504	0.0085592	0.063737
GUENTHER_GROWTH_SPHERICAL_VS_ADHERENT_UP	21	0.635978	1.64978	0.00416667	0.063605
PID_LYSOPHOSPHOLIPID_PATHWAY	62	0.521573	1.64828	0.00121359	0.0643021
REACTOME_TRANSMISSION_ACROSS_CHEMICAL_SYNAPSES	180	0.464905	1.64142	0	0.0694519
REACTOME_CA_DEPENDENT_EVENTS	29	0.594189	1.63881	0.00680272	0.0712135
KEGG_UBIQUITIN_MEDIATED_PROTEOLYSIS	122	0.480686	1.63767	0.00109409	0.0715468
SMID_BREAST_CANCER_RELAPSE_IN_BRAIN_DN	69	0.51576	1.63638	0.00121065	0.072055
GYORFFY_MITOXANTRONE_RESISTANCE	50	0.541804	1.63598	0	0.0716832
BIOCARTA_MPR_PATHWAY	32	0.584868	1.63325	0.00525624	0.0735059
RODRIGUES_THYROID_CARCINOMA_ANAPLASTIC_DN	434	0.44226	1.63316	0	0.0728973
KIM_MYC_AMPLIFICATION_TARGETS_DN	77	0.496388	1.63262	0.00473934	0.072625
MODY_HIPPOCAMPUS_POSTNATAL	61	0.515664	1.63062	0.00241255	0.0738377
REACTOME_SIGNALING_BY_EGFR_IN_CANCER	98	0.485989	1.62818	0.00113766	0.0749069
RAMALHO_STEMNESS_DN	68	0.505889	1.62694	0.00118765	0.0752926
REACTOME_DAG_AND_IP3_SIGNALING	31	0.58553	1.62692	0.00795756	0.0746085
CREIGHTON_ENDOCRINE_THERAPY_RESISTANCE_2	312	0.448342	1.6265	0	0.0743881
PID_ERBB1_DOWNSTREAM_PATHWAY	101	0.485895	1.62491	0	0.0752923
PID_FAK_PATHWAY	57	0.521885	1.6247	0.00375	0.0747554
REACTOME_L1CAM_INTERACTIONS	79	0.499555	1.6241	0.00234742	0.0740069
PID_ECADHERIN_NASCENTAJ_PATHWAY	39	0.548799	1.62106	0.00260078	0.0756095
PID_MET_PATHWAY	76	0.500496	1.61986	0.00117096	0.0759412
MCCLUNG_DELTA_FOSB_TARGETS_8WK	45	0.540288	1.61784	0.00250941	0.0771676
PID_NEPHRIN_NEPH1_PATHWAY	31	0.580456	1.6163	0.00805369	0.077451
MCBRYAN_PUBERTAL_BREAST_5_6WK_DN	115	0.475119	1.61447	0	0.0788265
BIOCARTA_PYK2_PATHWAY	26	0.588241	1.61378	0.00968188	0.0789349
PID_CXCR3PATHWAY	40	0.556658	1.61121	0.00782269	0.0799673
LE_NEURONAL_DIFFERENTIATION_UP	17	0.64601	1.6108	0.00842697	0.0797096
LIN_NPAS4_TARGETS_UP	132	0.470063	1.60775	0	0.082249
REACTOME_NRAGE_SIGNALS_DEATH_THROUGH_JNK	42	0.543377	1.60712	0.00627353	0.082286
PID_CDC42_REG_PATHWAY	29	0.581155	1.60619	0.00269179	0.0825392
BIOCARTA_VIP_PATHWAY	26	0.595869	1.60498	0.00134771	0.0831487
REACTOME_TRANS_GOLGI_NETWORK_VESICLE_BUDDING	56	0.514008	1.60159	0.00615764	0.0858406
REACTOME_PLC_BETA_MEDIATED_EVENTS	42	0.535975	1.59979	0.00738007	0.0871054
BIOCARTA_NOS1_PATHWAY	20	0.624728	1.59954	0.00716332	0.0867479
PECE_MAMMARY_STEM_CELL_UP	115	0.469709	1.59914	0	0.0864548
BILD_E2F3_ONCOGENIC_SIGNATURE	203	0.450916	1.59914	0	0.0858096
PID_AR_NONGENOMIC_PATHWAY	31	0.56801	1.59841	0.00773196	0.0859283
WANG_LMO4_TARGETS_DN	284	0.442754	1.59818	0	0.0855956
CHANDRAN_METASTASIS_UP	171	0.453733	1.5979	0	0.0852773
BOYAULT_LIVER_CANCER_SUBCLASS_G12_UP	35	0.550759	1.59754	0.00265957	0.085005
BROWNE_HCMV_INFECTION_6HR_DN	142	0.461012	1.59656	0	0.0847679
REACTOME_NEURONAL_SYSTEM	268	0.442671	1.59361	0	0.0870479
PID_ANGIOPOIETINRECEPTOR_PATHWAY	49	0.519138	1.59083	0.00619579	0.088825
MCCLUNG_COCAINE_REWARD_5D	75	0.48788	1.58524	0.00813008	0.0935214
SIG_PIP3_SIGNALING_IN_CARDIAC_MYOCTES	64	0.50039	1.58512	0.00607533	0.0929784
JOHNSTONE_PARVB_TARGETS_2_DN	278	0.432956	1.58142	0	0.0959351
GAVIN_FOXP3_TARGETS_CLUSTER_P7	78	0.486731	1.57891	0.00350877	0.0974623
KEGG_AXON_GUIDANCE	127	0.464894	1.57869	0	0.0970672
PID_PDGFRBPATHWAY	123	0.464592	1.57696	0	0.0983377
BIOCARTA_PPARA_PATHWAY	53	0.511491	1.57311	0.00125156	0.101352
KEGG_LONG_TERM_DEPRESSION	66	0.495869	1.57216	0.00238095	0.101195
BROWNE_HCMV_INFECTION_20HR_UP	208	0.440663	1.5712	0	0.10096
REACTOME_DOWNSTREAM_SIGNALING_OF_ACTIVATED_FGFR	90	0.472152	1.56773	0	0.102947
REACTOME_AXON_GUIDANCE	232	0.441482	1.56748	0	0.101955
WAMUNYOKOLI_OVARIAN_CANCER_LMP_DN	168	0.444335	1.56503	0.00108225	0.103522
ST_T_CELL_SIGNAL_TRANSDUCTION	44	0.521874	1.56474	0.00633714	0.103229
PID_HDAC_CLASSI_PATHWAY	64	0.497037	1.56454	0.00838323	0.102837
PID_CXCR4_PATHWAY	97	0.473777	1.56227	0.0011534	0.104444
REACTOME_SIGNALLING_BY_NGF	202	0.440567	1.56184	0	0.104407
GINESTIER_BREAST_CANCER_20Q13_AMPLIFICATION_DN	135	0.452549	1.55942	0.00112108	0.106651
LINDGREN_BLADDER_CANCER_CLUSTER_2A_DN	118	0.452338	1.5564	0	0.109702
KEGG_EPITHELIAL_CELL_SIGNALING_IN_HELICOBACTER_PYLORI_INFECTION	62	0.494096	1.55488	0.00485437	0.11093
REACTOME_SIGNALING_BY_ERBB2	90	0.471077	1.55373	0.00115741	0.11049
GUO_HEX_TARGETS_UP	72	0.483917	1.55237	0.00361882	0.110829
ACEVEDO_LIVER_CANCER_WITH_H3K27ME3_UP	222	0.430277	1.54833	0	0.11484
PID_TRKRPATHWAY	59	0.500796	1.54833	0.00612745	0.114214
REACTOME_COSTIMULATION_BY_THE_CD28_FAMILY	57	0.496404	1.54815	0.00608273	0.113776
PID_PI3KPLCTRKPATHWAY	33	0.544075	1.54378	0.00928382	0.118729
JOHANSSON_BRAIN_CANCER_EARLY_VS_LATE_DN	44	0.51472	1.54089	0.00736196	0.120522
OUILLETTE_CLL_13Q14_DELETION_UP	63	0.48792	1.54028	0.00980392	0.120671
CARD_MIR302A_TARGETS	69	0.48514	1.53988	0.00839329	0.120555
REACTOME_SIGNALING_BY_FGFR_IN_DISEASE	112	0.458646	1.53649	0.0011274	0.122848
LASTOWSKA_NEUROBLASTOMA_COPY_NUMBER_UP	149	0.443143	1.53375	0.0010929	0.124638
PID_HEDGEHOG_GLIPATHWAY	48	0.500286	1.53355	0.00632911	0.124293
KEGG_T_CELL_RECEPTOR_SIGNALING_PATHWAY	107	0.45695	1.53175	0.00345224	0.125947
REACTOME_SIGNALING_BY_SCF_KIT	67	0.483142	1.52672	0.00234467	0.127508
FIGUEROA_AML_METHYLATION_CLUSTER_3_UP	140	0.443156	1.52604	0.00217628	0.127703
KEGG_NEUROTROPHIN_SIGNALING_PATHWAY	122	0.446387	1.52139	0.00334821	0.132948
PID_MTOR_4PATHWAY	62	0.480021	1.51497	0.00481348	0.136181
STEARMAN_LUNG_CANCER_EARLY_VS_LATE_UP	107	0.451522	1.51295	0.0034965	0.137042
REACTOME_LOSS_OF_NLP_FROM_MITOTIC_CENTROSOMES	47	0.501432	1.51075	0.00632111	0.139091
CHIANG_LIVER_CANCER_SUBCLASS_UNANNOTATED_UP	68	0.47163	1.50712	0.00849515	0.143031
DAIRKEE_TERT_TARGETS_DN	95	0.448155	1.50188	0.00695249	0.148081
ZHENG_BOUND_BY_FOXP3	418	0.409856	1.49924	0	0.15141
ENK_UV_RESPONSE_KERATINOCYTE_DN	438	0.406624	1.49769	0	0.15052
ZHENG_FOXP3_TARGETS_IN_THYMUS_UP	165	0.426751	1.49011	0.004329	0.161393
BROWNE_HCMV_INFECTION_16HR_UP	200	0.41732	1.48127	0.00105932	0.16856
GAUSSMANN_MLL_AF4_FUSION_TARGETS_A_UP	157	0.421413	1.47679	0	0.170485
IVANOVA_HEMATOPOIESIS_STEM_CELL	208	0.413223	1.46872	0	0.174936
SENESE_HDAC3_TARGETS_UP	445	0.398283	1.46639	0	0.177563
THEILGAARD_NEUTROPHIL_AT_SKIN_WOUND_DN	205	0.415219	1.46631	0.00105374	0.177039
ASTON_MAJOR_DEPRESSIVE_DISORDER_DN	146	0.423332	1.46498	0.00220751	0.177336
MASSARWEH_TAMOXIFEN_RESISTANCE_UP	472	0.396106	1.46233	0	0.178647
CHEN_HOXA5_TARGETS_9HR_UP	183	0.412798	1.45967	0.00421496	0.180486
REACTOME_ANTIGEN_PROCESSING_UBIQUITINATION_PROTEASOME_DEGRADATION	184	0.415199	1.45931	0.00537057	0.180447
REACTOME_MEMBRANE_TRAFFICKING	116	0.428407	1.45358	0.00667408	0.184404
BROWNE_HCMV_INFECTION_18HR_UP	163	0.419103	1.45024	0.00214592	0.186884
MOREAUX_MULTIPLE_MYELOMA_BY_TACI_UP	366	0.393605	1.45001	0	0.186026
DAZARD_UV_RESPONSE_CLUSTER_G6	126	0.424844	1.44751	0.00665927	0.188237
VANTVEER_BREAST_CANCER_ESR1_UP	132	0.423639	1.44739	0.00446429	0.187883
BROWNE_HCMV_INFECTION_24HR_UP	142	0.419845	1.44368	0.00437158	0.19292
RODWELL_AGING_KIDNEY_NO_BLOOD_DN	129	0.421757	1.44181	0.00777778	0.194944
CHEMNITZ_RESPONSE_TO_PROSTAGLANDIN_E2_DN	303	0.396397	1.44072	0.0020429	0.196349
WANG_CLIM2_TARGETS_UP	213	0.405123	1.43537	0.00317125	0.20291
MCCABE_BOUND_BY_HOXC6	325	0.392139	1.43422	0	0.204363
REACTOME_ADAPTIVE_IMMUNE_SYSTEM	474	0.386429	1.43202	0	0.205692
ZHONG_RESPONSE_TO_AZACITIDINE_AND_TSA_UP	166	0.412343	1.43128	0.00214823	0.205724
REACTOME_NEUROTRANSMITTER_RECEPTOR_BINDING_AND_DOWNSTREAM_TRANSMISSION_IN_THE_POSTSYNAPTIC_CELL	131	0.415531	1.42839	0.00887902	0.20988
REACTOME_SIGNALING_BY_FGFR	101	0.425728	1.42314	0.00806452	0.21317
BAELDE_DIABETIC_NEPHROPATHY_DN	391	0.388051	1.4209	0	0.216055
OSMAN_BLADDER_CANCER_UP	351	0.391749	1.41861	0	0.218336
DURCHDEWALD_SKIN_CARCINOGENESIS_DN	230	0.391627	1.40827	0.0031185	0.230968
REACTOME_DEVELOPMENTAL_BIOLOGY	344	0.383714	1.40161	0.00101523	0.23987
DOUGLAS_BMI1_TARGETS_DN	259	0.388612	1.39936	0.00103199	0.242334
ROME_INSULIN_TARGETS_IN_MUSCLE_DN	154	0.399203	1.39907	0.00984683	0.241563
LINSLEY_MIR16_TARGETS	178	0.39689	1.39778	0.00533049	0.242149
RATTENBACHER_BOUND_BY_CELF1	363	0.378388	1.38699	0.0010142	0.249977
*LEE_TARGETS_OF_PTCH1_AND_SUFU_DN and _UP were incorrectly signed within the MsigDB but are shown correctly here.

## Sheet: C3.Separate
	Human: Enriched in low metagene								Mouse: Enriched in CIS hits
NAME	SIZE	ES	NES	NOM p-val	FDR q-val			NAME	SIZE	ES	NES	NOM p-val	FDR q-val
KRCTCNNNNMANAGC_UNKNOWN	57	-0.523907	-1.9478	0	0.00173314			TCCCCAC,MIR-491	23	0.619033	1.83742	0.00894454	0.237576
V$SRF_01	49	-0.512016	-1.91841	0	0.0011547
									Enriched in non-transposon controls
	Enriched in high metagene							NAME	SIZE	ES	NES	NOM p-val	FDR q-val
NAME	SIZE	ES	NES	NOM p-val	FDR q-val			V$SRF_01	23	-0.711239	-2.22409	0	0.00351512
GCAAAAA,MIR-129	153	0.607516	2.12209	0	0			RGTTAMWNATT_V$HNF1_01	18	-0.736857	-2.07027	0	0.0125108
ACTGCCT,MIR-34B	191	0.597674	2.10982	0	0			V$BACH1_01	96	-0.453563	-1.85112	0	0.128197
CAGTATT,MIR-200B,MIR-200C,MIR-429	389	0.565019	2.06678	0	0			V$IK3_01	76	-0.439544	-1.72033	0	0.239076
GTGTTGA,MIR-505	86	0.618664	2.02116	0	0			V$STAT3_02	58	-0.452122	-1.71739	0.00503778	0.212786
CAATGCA,MIR-33	84	0.615358	2.01317	0	0			V$LXR_DR4_Q3	37	-0.50865	-1.70675	0.007109	0.204545
ACTGCAG,MIR-17-3P	96	0.610548	2.0126	0	0			TGACCTTG_V$SF1_Q6	116	-0.397575	-1.6882	0.00254453	0.215771
ATGTACA,MIR-493	270	0.55058	1.9915	0	0			V$AREB6_02	89	-0.419654	-1.67785	0.00257069	0.2131
ACAGGGT,MIR-10A,MIR-10B	106	0.597547	1.98607	0	0			V$SRF_C	79	-0.41787	-1.66792	0.00230415	0.209726
AAGCACA,MIR-218	337	0.540646	1.97614	0	0			V$AP1_Q6_01	103	-0.39409	-1.64477	0.00518135	0.231957
TAATGTG,MIR-323	135	0.567855	1.96522	0	0			V$HNF3_Q6	65	-0.42801	-1.63637	0.00476191	0.230692
GGTGTGT,MIR-329	88	0.596031	1.96423	0	0			V$AP1_C	97	-0.396166	-1.63355	0.00755667	0.219319
AGGCACT,MIR-515-3P	75	0.605427	1.95623	0	0			V$CREBP1_Q2	114	-0.382579	-1.61755	0.00507614	0.234793
TTGCACT,MIR-130A,MIR-301,MIR-130B	343	0.536658	1.95063	0	0			V$IK1_01	99	-0.380516	-1.56345	0.0156658	0.24263
GTACTGT,MIR-101	227	0.542736	1.94784	0	0			V$SRF_Q4	100	-0.380352	-1.56129	0	0.236318
TGCACTT,MIR-519C,MIR-519B,MIR-519A	382	0.53164	1.9459	0	0			TATAAA_V$TATA_01	373	-0.315319	-1.55479	0	0.237137
CAGCACT,MIR-512-3P	124	0.566713	1.93794	0	0			V$HSF2_01	93	-0.37861	-1.55213	0.00735294	0.231935
YGCANTGCR_UNKNOWN	106	0.572245	1.93247	0	0			V$HFH4_01	71	-0.403433	-1.55006	0.0123762	0.22716
GTGACTT,MIR-224	138	0.5636	1.92787	0	5.96475e-05			CTGCAGY_UNKNOWN	312	-0.318392	-1.5376	0.0031746	0.241382
AGGAGTG,MIR-483	59	0.615479	1.9221	0	0.000113501			V$CDP_01	30	-0.471344	-1.53721	0.0380711	0.233706
ACTGTAG,MIR-139	110	0.572146	1.91992	0	0.000107826			V$HNF3B_01	70	-0.400536	-1.53319	0.0203046	0.231869
ATAGGAA,MIR-202	89	0.572866	1.90985	0	0.000102691			V$AP1_Q2	94	-0.379184	-1.52236	0.00755667	0.242886
ATACTGT,MIR-144	172	0.541264	1.9096	0	9.80232e-05			V$HFH3_01	68	-0.392212	-1.52207	0.0175439	0.235705
CAGTGTT,MIR-141,MIR-200A	268	0.525128	1.90925	0	9.37614e-05
CACTTTG,MIR-520G,MIR-520H	204	0.539878	1.90443	0	8.98546e-05
TGTGTGA,MIR-377	168	0.543238	1.90337	0	8.62605e-05
ATGCAGT,MIR-217	96	0.572002	1.90154	0	8.29427e-05
TTTGCAC,MIR-19A,MIR-19B	442	0.512529	1.89466	0	0.000119862
ATAACCT,MIR-154	51	0.615839	1.89416	0	0.000115582
CACCAGC,MIR-138	179	0.533175	1.88525	0	0.000111596
CATTTCA,MIR-203	242	0.521582	1.88094	0	0.000107876
CTTTGCA,MIR-527	203	0.533001	1.87848	0	0.000104396
TACAATC,MIR-508	53	0.609708	1.87793	0	0.000101134
GGCCAGT,MIR-193A,MIR-193B	83	0.573617	1.87655	0	9.80692e-05
CTTGTAT,MIR-381	174	0.535254	1.87504	0	9.51848e-05
TTTTGAG,MIR-373	197	0.53007	1.8735	0	9.24652e-05
GTCTTCC,MIR-7	141	0.53791	1.86941	0	0.000119511
GCTTGAA,MIR-498	94	0.562835	1.86851	0	0.000116281
CACGTTT,MIR-302A	25	0.685891	1.86343	0	0.000113221
AAGCACT,MIR-520F	206	0.519263	1.85884	0	0.000138163
V$NRSF_01	86	0.563028	1.8574	0	0.000162054
GTTATAT,MIR-410	80	0.567939	1.85663	0	0.000158101
AAAGGGA,MIR-204,MIR-211	197	0.521606	1.85045	0	0.000154337
ACTGAAA,MIR-30A-3P,MIR-30E-3P	163	0.525696	1.83539	0	0.000201293
CTCTGGA,MIR-520A,MIR-525	138	0.532234	1.83439	0	0.000196719
TGCTTTG,MIR-330	276	0.508494	1.83068	0	0.000192347
AATGTGA,MIR-23A,MIR-23B	360	0.49849	1.82737	0	0.000211473
TCCAGAG,MIR-518C	117	0.537731	1.82694	0	0.000206974
ACCATTT,MIR-522	136	0.528328	1.82679	0	0.000202662
CTTTGTA,MIR-524	382	0.498555	1.82561	0	0.000220406
ATTCTTT,MIR-186	230	0.511266	1.825	0	0.000237201
TTGCCAA,MIR-182	276	0.503806	1.8246	0	0.00023255
GTTTGTT,MIR-495	210	0.512569	1.82447	0	0.000228078
TGTATGA,MIR-485-3P	126	0.53258	1.82275	0	0.000243805
ATGTAGC,MIR-221,MIR-222	112	0.536602	1.82246	0	0.00023929
ACACTAC,MIR-142-3P	112	0.544148	1.82197	0	0.000234939
TCATCTC,MIR-143	128	0.529841	1.81778	0	0.000230744
TGAATGT,MIR-181A,MIR-181B,MIR-181C,MIR-181D	413	0.493823	1.81666	0	0.000226696
ACTGTGA,MIR-27A,MIR-27B	387	0.496642	1.81384	0	0.000222787
ATGCTGC,MIR-103,MIR-107	186	0.51268	1.81343	0	0.000219011
GTATGAT,MIR-154,MIR-487	55	0.583232	1.81277	0	0.000233005
GACAGGG,MIR-339	50	0.599385	1.81272	0	0.000229186
TTGGAGA,MIR-515-5P,MIR-519E	126	0.528282	1.81179	0	0.000225489
TGCACTG,MIR-148A,MIR-152,MIR-148B	256	0.50319	1.8072	0	0.000239272
V$E2F_Q2	151	0.519612	1.80674	0	0.000235533
GTGCAAA,MIR-507	104	0.536565	1.8041	0	0.000248288
GTAAACC,MIR-299-5P	43	0.601067	1.79906	0	0.000260656
V$ETF_Q6	93	0.542047	1.79884	0	0.000256766
GTACAGG,MIR-486	45	0.597475	1.79769	0	0.00025299
GACTGTT,MIR-212,MIR-132	135	0.52312	1.79716	0	0.000249324
TTTGTAG,MIR-520D	286	0.497553	1.79252	0	0.000291647
AGCACTT,MIR-93,MIR-302A,MIR-302B,MIR-302C,MIR-302D,MIR-372,MIR-373,MIR-520E,MIR-520A,MIR-526B,MIR-520B,MIR-520C,MIR-520D	281	0.497749	1.79092	0	0.00033347
AGCTCCT,MIR-28	72	0.556025	1.78616	0	0.000344052
TCTCTCC,MIR-185	97	0.538487	1.78467	0	0.000354109
GACAATC,MIR-219	128	0.523759	1.78323	0	0.000363936
AGGTGCA,MIR-500	86	0.54445	1.78293	0	0.000359084
CCCAGAG,MIR-326	135	0.514358	1.78163	0	0.000354359
ATGTTAA,MIR-302C	210	0.50235	1.7799	0	0.000349757
CACTGTG,MIR-128A,MIR-128B	284	0.49295	1.77656	0	0.000400616
ATGGYGGA_UNKNOWN	83	0.539153	1.77597	0	0.000395545
TGGTGCT,MIR-29A,MIR-29B,MIR-29C	441	0.48377	1.77453	0	0.000404214
CCTGTGA,MIR-513	105	0.528995	1.76852	0	0.000532446
GCACCTT,MIR-18A,MIR-18B	96	0.527829	1.76156	0	0.000591162
TCTGATA,MIR-361	71	0.549476	1.7583	0	0.000636247
ATATGCA,MIR-448	176	0.500595	1.75681	0	0.000654237
ATGAAGG,MIR-205	131	0.505209	1.75527	0	0.00064654
CATGTAA,MIR-496	158	0.494986	1.75222	0	0.000664134
GTAGGCA,MIR-189	22	0.661269	1.75201	0.00140647	0.0006565
AACTGAC,MIR-223	83	0.541106	1.75106	0	0.00064904
AAGCCAT,MIR-135A,MIR-135B	282	0.476302	1.74981	0	0.000666047
SMTTTTGT_UNKNOWN	352	0.479781	1.74818	0	0.000682512
ATCTTGC,MIR-31	61	0.549263	1.74615	0	0.000710648
TACTTGA,MIR-26A,MIR-26B	262	0.484444	1.74528	0	0.000714463
AGTCTTA,MIR-499	62	0.559705	1.74282	0	0.000764776
AAGCAAT,MIR-137	180	0.493373	1.74118	0	0.000779713
ACTTTAT,MIR-142-5P	257	0.480649	1.7365	0	0.00085148
GTGCCAA,MIR-96	269	0.481224	1.73549	0	0.000853938
CACTGCC,MIR-34A,MIR-34C,MIR-449	256	0.47869	1.71961	0	0.00111153
GCATTTG,MIR-105	149	0.498352	1.71808	0	0.0011218
AGTCAGC,MIR-345	51	0.563138	1.71722	0.00123609	0.00112165
TAATAAT,MIR-126	183	0.491595	1.71566	0	0.00115366
V$SRY_02	215	0.481758	1.71506	0	0.00115301
ACATTCC,MIR-1,MIR-206	252	0.47738	1.71175	0	0.00122608
YRTCANNRCGC_UNKNOWN	59	0.549437	1.70713	0	0.00133999
GTGGTGA,MIR-197	64	0.535696	1.70522	0	0.00136852
CTACTGT,MIR-199A	148	0.495277	1.70458	0	0.00140672
GGGCATT,MIR-365	102	0.504932	1.70274	0	0.00140353
CATTGTYY_V$SOX9_B1	319	0.466695	1.69951	0	0.00144091
GGCACTT,MIR-519E	107	0.503297	1.69843	0	0.00144757
CAGCTTT,MIR-320	214	0.478326	1.6957	0	0.00152269
ATCATGA,MIR-433	95	0.513835	1.69531	0	0.00150885
AACTGGA,MIR-145	194	0.476444	1.69067	0	0.00158285
GTTAAAG,MIR-302B	56	0.543266	1.69028	0.00121065	0.00157824
GTGTCAA,MIR-514	55	0.545759	1.68558	0.00252844	0.00169759
ACATATC,MIR-190	52	0.553493	1.68509	0	0.0017017
AACATTC,MIR-409-3P	119	0.495568	1.68393	0	0.00173347
AAGGGAT,MIR-188	69	0.527328	1.67898	0.00118483	0.00184937
CAGCCTC,MIR-485-5P	124	0.496694	1.67819	0	0.00187002
CAGCAGG,MIR-370	124	0.491867	1.67608	0	0.00190897
ACACTGG,MIR-199A,MIR-199B	139	0.483108	1.67147	0	0.00203808
V$SOX9_B1	214	0.465762	1.66642	0	0.00222826
YYCATTCAWW_UNKNOWN	163	0.479826	1.66392	0	0.00229852
V$ZID_01	221	0.463521	1.65991	0	0.00241161
V$AP2_Q3	223	0.461612	1.6586	0	0.00245326
GGTAACC,MIR-409-5P	30	0.591778	1.65322	0.00135501	0.00265111
CTGTTAC,MIR-194	93	0.498426	1.65235	0.00114286	0.00265599
AAAGACA,MIR-511	166	0.470103	1.6522	0	0.00264345
RYCACNNRNNRNCAG_UNKNOWN	62	0.52839	1.65195	0.00368098	0.00264793
GTGCAAT,MIR-25,MIR-32,MIR-92,MIR-363,MIR-367	263	0.456883	1.65187	0	0.00262724
GTCAGGA,MIR-378	47	0.552132	1.65082	0.00128205	0.00266525
YGACNNYACAR_UNKNOWN	79	0.505843	1.64838	0.00120048	0.00275265
V$ATF4_Q2	222	0.461473	1.6422	0	0.00299542
AGGGCAG,MIR-18A	111	0.484983	1.64135	0.00111235	0.00303019
CTGAGCC,MIR-24	197	0.460401	1.63865	0	0.0031608
GAGCCAG,MIR-149	126	0.47782	1.63653	0	0.0032577
GTATTAT,MIR-369-3P	172	0.469063	1.63405	0	0.00336113
V$GATA1_01	201	0.462544	1.63361	0	0.00335218
V$PTF1BETA_Q6	207	0.457499	1.63279	0	0.00336729
CCAGGTT,MIR-490	52	0.542735	1.63125	0.00501253	0.00345217
V$DR3_Q4	119	0.479905	1.63094	0	0.00343502
CAGGGTC,MIR-504	68	0.5181	1.6296	0.00352941	0.00348684
TGAGATT,MIR-216	92	0.490701	1.6263	0.00116144	0.00364508
ATGCTGG,MIR-338	95	0.487419	1.62573	0.00112994	0.00364946
TAGGTCA,MIR-192,MIR-215	37	0.560944	1.6236	0.00499376	0.00377477
CTATGCA,MIR-153	185	0.461653	1.62196	0	0.00381617
TCTAGAG,MIR-517	38	0.552278	1.62139	0.00381194	0.00382695
SYATTGTG_UNKNOWN	193	0.456745	1.62098	0	0.00383023
TCTGGAC,MIR-198	70	0.507579	1.62056	0.00243309	0.00380418
V$NRF2_Q4	220	0.448786	1.62016	0	0.00377847
CCTGCTG,MIR-214	196	0.462125	1.61971	0	0.0037968
V$GNCF_01	66	0.499693	1.61154	0.00364964	0.00433256
V$RFX1_02	230	0.45328	1.6109	0	0.00433234
V$RORA1_01	208	0.452288	1.60955	0	0.00438917
TATTATA,MIR-374	243	0.449174	1.60532	0	0.00455788
V$AP1_Q4_01	228	0.448731	1.60403	0	0.00459102
V$FAC1_01	191	0.451957	1.60298	0	0.00465924
AATGGAG,MIR-136	61	0.512556	1.59835	0.00241838	0.00489138
V$FOXJ2_01	162	0.458422	1.59796	0.00107991	0.00487397
V$ZIC2_01	215	0.448406	1.59544	0	0.00506852
GGGATGC,MIR-324-5P	43	0.545962	1.59529	0.00764331	0.00505003
GGGACCA,MIR-133A,MIR-133B	164	0.455066	1.59441	0	0.00509243
V$RORA2_01	133	0.460373	1.59324	0	0.0051412
V$CREBP1_01	148	0.458651	1.59138	0.00109051	0.00523588
GTGGGTGK_UNKNOWN	255	0.439348	1.59121	0	0.00521032
V$PAX8_B	91	0.479232	1.58913	0.00114155	0.00532314
TGCAAAC,MIR-452	91	0.479397	1.58469	0	0.00566258
V$TGIF_01	209	0.442366	1.58135	0	0.00586193
TTAYRTAA_V$E4BP4_01	222	0.444936	1.58053	0.00105597	0.00589142
AAGTCCA,MIR-422B,MIR-422A	55	0.513601	1.58001	0.00604595	0.00589496
GTGTGAG,MIR-342	59	0.505518	1.57819	0.00243902	0.00598138
KMCATNNWGGA_UNKNOWN	70	0.488028	1.57747	0.00120773	0.00597804
GTGCCAT,MIR-183	149	0.45454	1.57734	0.00110132	0.00594308
V$AR_03	49	0.518166	1.57622	0.00372671	0.00598333
V$CACBINDINGPROTEIN_Q6	203	0.444253	1.57449	0	0.0060986
V$TCF11_01	209	0.44231	1.57142	0	0.00627397
TGCCTTA,MIR-124A	479	0.424692	1.57082	0	0.00631815
V$CMYB_01	213	0.439106	1.56885	0	0.00645427
V$SF1_Q6	213	0.441885	1.5678	0	0.00650898
CAAGGAT,MIR-362	59	0.500647	1.5673	0.00367647	0.00653328
V$FOXD3_01	180	0.443945	1.56659	0.00105374	0.00655088
V$FOXO1_02	209	0.438818	1.56548	0	0.00665222
ACCAAAG,MIR-9	439	0.422356	1.56508	0	0.0066453
KCCGNSWTTT_UNKNOWN	90	0.473445	1.56326	0.00115075	0.00676884
V$AP2_Q6	221	0.437243	1.56049	0	0.00699722
ATTACAT,MIR-380-3P	85	0.47027	1.55825	0.00120627	0.00715248
GCCATNTTG_V$YY1_Q6	340	0.428999	1.55567	0	0.00736969
GGCAGCT,MIR-22	202	0.439293	1.55496	0	0.00741126
CCATCCA,MIR-432	52	0.508818	1.55331	0.00251256	0.00752683
ACAACTT,MIR-382	65	0.484071	1.5533	0.00482509	0.00748679
V$SOX5_01	224	0.433011	1.55298	0	0.00748115
ATGTTTC,MIR-494	141	0.446486	1.54545	0	0.00847477
V$AR_01	128	0.449877	1.5452	0	0.00846417
V$PAX4_03	219	0.433714	1.54495	0	0.00841019
CTAGGAA,MIR-384	55	0.505106	1.54364	0.00246914	0.00854421
GAGCTGG,MIR-337	138	0.445673	1.54201	0.00111607	0.00873181
V$OCT1_02	191	0.434783	1.53771	0	0.00898784
CCAGGGG,MIR-331	84	0.462244	1.53544	0.00572738	0.00922716
V$PPARA_02	113	0.454638	1.53487	0	0.00925626
GTTRYCATRR_UNKNOWN	142	0.444063	1.53224	0.00110619	0.00960934
GGAMTNNNNNTCCY_UNKNOWN	102	0.453445	1.52948	0.003367	0.0098467
GAGCCTG,MIR-484	88	0.47127	1.52875	0.0034965	0.00987753
TCTATGA,MIR-376A,MIR-376B	72	0.483878	1.52767	0.00700117	0.0099236
V$FOXO4_02	225	0.424981	1.52764	0	0.00987566
GTTNYYNNGGTNA_UNKNOWN	68	0.479928	1.527	0.00988875	0.00993149
V$OLF1_01	232	0.422403	1.52669	0	0.00991487
AAACCAC,MIR-140	94	0.457345	1.526	0.00682594	0.00997478
TAGCTTT,MIR-9	203	0.430712	1.52587	0	0.00996342
TTGGGAG,MIR-150	69	0.474142	1.5258	0.00958084	0.00992153
V$FOX_Q2	185	0.433208	1.52561	0.00105708	0.00989508
V$MEIS1_01	206	0.430368	1.52354	0.00212993	0.0100809
V$NCX_01	150	0.436726	1.52052	0	0.0103416
V$E4BP4_01	182	0.428114	1.51806	0.00105485	0.0106664
V$SREBP1_Q6	220	0.424269	1.51135	0	0.0115539
V$AP1_Q6_01	230	0.420532	1.51092	0	0.0115356
V$AP1_C	241	0.420551	1.51037	0	0.0115664
V$CART1_01	192	0.424125	1.51021	0	0.0115143
AGTTCTC,MIR-146A,MIR-146B	50	0.499236	1.50885	0.00993789	0.0116902
V$TAL1ALPHAE47_01	220	0.423771	1.50847	0.00210748	0.0116765
V$ZF5_01	210	0.420071	1.50843	0.00105152	0.0116342
TTTGCAG,MIR-518A-2	178	0.427759	1.50593	0	0.0120072
V$NRF1_Q6	191	0.427309	1.50349	0.00107991	0.012322
AAAYWAACM_V$HFH4_01	222	0.418062	1.50102	0.00105374	0.0126918
V$HLF_01	216	0.419469	1.50046	0	0.0126612
V$AP2ALPHA_01	207	0.424597	1.49806	0.00104603	0.0130197
V$YY1_01	215	0.421231	1.49604	0	0.0132093
ATACCTC,MIR-202	152	0.431257	1.4952	0.00107759	0.0132953
V$OCT1_Q6	228	0.41704	1.49442	0	0.0133667
CCACACA,MIR-147	56	0.475697	1.49166	0.00981595	0.0136869
V$TCF11MAFG_01	175	0.424568	1.48937	0.00214592	0.0140049
GGCAGTG,MIR-324-3P	81	0.459681	1.48908	0.00933489	0.0139959
TCCATTKW_UNKNOWN	206	0.418221	1.48669	0.00209644	0.014232
YGCGYRCGC_UNKNOWN	258	0.411358	1.48509	0	0.0144357
V$TAXCREB_01	117	0.436973	1.48451	0.00443951	0.0145049
AGCATTA,MIR-155	119	0.438926	1.48273	0.00566251	0.0147664
V$SREBP_Q3	230	0.416955	1.48125	0	0.0150478
RRAGTTGT_UNKNOWN	204	0.415603	1.47986	0.00211193	0.0152099
V$ERR1_Q2	216	0.41462	1.47938	0.00210526	0.0152398
V$CREB_Q4	230	0.415354	1.4784	0	0.0153992
V$MZF1_02	202	0.419194	1.47821	0.00209864	0.0153636
TGCGCANK_UNKNOWN	448	0.401476	1.47642	0	0.0156956
TGANNYRGCA_V$TCF11MAFG_01	251	0.409987	1.47209	0	0.0166124
V$ER_Q6	240	0.412065	1.47181	0.00103627	0.0166064
WTTGKCTG_UNKNOWN	433	0.399558	1.47174	0	0.0165624
YNGTTNNNATT_UNKNOWN	318	0.405014	1.46975	0	0.0168725
V$AR_Q6	204	0.412237	1.46724	0.00105152	0.0173568
V$FOXJ2_02	204	0.412149	1.46525	0.00105485	0.0177242
V$AP1_01	226	0.408881	1.46491	0.00105042	0.0177638
V$OCT1_07	139	0.427572	1.46434	0.00216685	0.0178363
RAAGNYNNCTTY_UNKNOWN	121	0.432066	1.4628	0.00444444	0.018055
V$EGR2_01	171	0.414861	1.46198	0.00215983	0.018146
TGACCTTG_V$SF1_Q6	208	0.409638	1.46155	0.00105042	0.0181631
V$ER_Q6_01	225	0.408348	1.45656	0.00104167	0.019193
V$HFH8_01	179	0.412718	1.45234	0.0021575	0.0201489
RYTGCNWTGGNR_UNKNOWN	101	0.436543	1.45184	0.0090703	0.0201988
CTACCTC,LET-7A,LET-7B,LET-7C,LET-7D,LET-7E,LET-7F,MIR-98,LET-7G,LET-7I	337	0.398222	1.45117	0	0.0202967
V$SRY_01	190	0.410647	1.45029	0.0010661	0.0203697
V$PAX4_02	218	0.401779	1.44905	0	0.0206004
TCCAGAT,MIR-516-5P	95	0.437457	1.44902	0.00574053	0.0205364
V$FOXO1_01	214	0.408205	1.44894	0	0.0204928
V$VDR_Q3	198	0.410643	1.44715	0.0021254	0.0208509
V$CEBP_Q3	223	0.404211	1.44595	0	0.0209691
V$MTF1_Q4	206	0.406762	1.44266	0.00104603	0.0216474
V$MYOD_Q6	214	0.404452	1.44222	0.00310881	0.0217046
V$DBP_Q6	218	0.402162	1.44087	0.00208117	0.021942
V$AP2_Q6_01	219	0.401795	1.4399	0	0.022143
V$RREB1_01	182	0.409552	1.43924	0.00424628	0.0222398
V$SPZ1_01	208	0.401851	1.43497	0	0.0232573
V$POU3F2_02	220	0.402791	1.43382	0.00208986	0.0234655
V$TST1_01	216	0.401233	1.43249	0.00421496	0.0237443
V$PAX4_04	193	0.403684	1.43176	0.00324324	0.0239045
V$E2A_Q2	210	0.402899	1.43016	0.0021164	0.0242938
V$SP1_Q4_01	216	0.398967	1.42967	0.00208551	0.0243844
V$E4F1_Q6	245	0.397531	1.42935	0	0.0244081
V$HFH4_01	175	0.408384	1.42758	0.00214362	0.0247702
V$PR_02	117	0.416142	1.42756	0.00554939	0.0246863
V$TEF_Q6	210	0.397869	1.4273	0.00421053	0.0246794
V$EGR1_01	237	0.397663	1.42583	0.00209205	0.0250348
V$GR_Q6_01	237	0.399751	1.42498	0.0041365	0.0251084
V$GR_01	177	0.409482	1.42363	0.00424178	0.0254418
V$NFMUE1_Q6	204	0.402286	1.42344	0.00423729	0.0254036
V$CREB_Q4_01	181	0.405719	1.42323	0.00422387	0.0254267
V$PR_Q2	225	0.395094	1.42054	0.00208986	0.0263027
V$SMAD4_Q6	195	0.396521	1.41851	0.00212993	0.0267897
V$WHN_B	218	0.395215	1.41606	0.00419727	0.0272861
V$NGFIC_01	221	0.398905	1.41588	0.00104822	0.0272605
V$MAF_Q6	230	0.396212	1.41553	0.00417101	0.0272984
V$OCT_Q6	222	0.396061	1.41498	0.00316456	0.0274085
V$CREBP1CJUN_01	227	0.394805	1.4134	0.00527983	0.0278751
V$CREB_Q2	230	0.391044	1.41204	0.00209644	0.0281349
V$CDX2_Q5	223	0.396328	1.41151	0.00422387	0.028186
V$ZF5_B	211	0.393223	1.40871	0.00212089	0.0289702
V$OCT1_03	187	0.397587	1.40689	0.00737619	0.0294398
V$SP1_Q6_01	205	0.396462	1.40664	0.0042328	0.0294285
YTAAYNGCT_UNKNOWN	132	0.412795	1.40664	0.00759219	0.0293363
V$NKX62_Q2	203	0.393119	1.40606	0.00419727	0.0294934
CCCNNGGGAR_V$OLF1_01	278	0.388334	1.40499	0.00204082	0.0297948
V$AREB6_03	227	0.38986	1.404	0.00734523	0.0299962
V$OSF2_Q6	221	0.391405	1.40151	0.00421053	0.0306581
V$SMAD_Q6	218	0.390385	1.39995	0.00315789	0.0310377
V$FOXO3_01	210	0.395131	1.39911	0.0041841	0.0311279
V$FOXO4_01	206	0.393818	1.39904	0.00422833	0.0310529
V$HNF3ALPHA_Q6	180	0.396589	1.39882	0.00748663	0.0310468
AAAYRNCTG_UNKNOWN	325	0.383175	1.39614	0.0040568	0.0318822
V$E2F1_Q4	208	0.390931	1.39196	0.00426894	0.0334297
V$SP1_01	204	0.390422	1.39157	0.0053135	0.0335068
V$GCM_Q2	194	0.392332	1.38973	0.00628272	0.0340046
V$FOXM1_01	208	0.393548	1.38971	0.00530223	0.0339199
V$MZF1_01	201	0.391219	1.38949	0.00422833	0.0339344
V$CDPCR3HD_01	197	0.391951	1.38917	0.00856531	0.0339745
V$USF_Q6_01	197	0.384699	1.38889	0.0095339	0.0339918
V$ARP1_01	140	0.403068	1.38793	0.00784753	0.0343334
V$STAT6_01	220	0.386721	1.38705	0.00210526	0.0345414
V$ATF_01	221	0.388201	1.3853	0.00104384	0.0351615
TGCTGAY_UNKNOWN	472	0.375253	1.38269	0	0.0361955
V$T3R_Q6	207	0.389138	1.38091	0.00424628	0.0366945
V$P300_01	213	0.384318	1.37688	0.00524659	0.0383064
V$OCT_C	222	0.387173	1.37613	0.00520291	0.0384899
V$PAX4_01	227	0.38494	1.37565	0.00729927	0.0384859
TGAYRTCA_V$ATF3_Q6	459	0.370446	1.37232	0	0.0397649
V$CHOP_01	210	0.387977	1.37225	0.00736842	0.0396986
V$CIZ_01	202	0.382513	1.36926	0.00850159	0.0410717
V$IK1_01	241	0.380962	1.36862	0.009375	0.0412701
V$CREBP1_Q2	221	0.379976	1.36795	0.00314136	0.0414526
GCTNWTTGK_UNKNOWN	258	0.379289	1.36598	0.00829016	0.0422543
V$AHR_Q5	176	0.385852	1.36422	0.00647948	0.0429148
V$YY1_02	199	0.382368	1.3629	0.0095339	0.0434575
V$HAND1E47_01	223	0.381718	1.3622	0.00419727	0.0435702
YATTNATC_UNKNOWN	309	0.372457	1.3579	0.00101937	0.0452487
V$CEBPA_01	212	0.380539	1.35553	0.00834202	0.0457378
WGTTNNNNNAAA_UNKNOWN	461	0.365522	1.35113	0.00301508	0.0478388
V$FREAC2_01	221	0.379837	1.3497	0.00948367	0.0483912
V$GFI1_01	231	0.379758	1.34841	0.00829876	0.0487606
V$TAL1BETAE47_01	207	0.381867	1.34836	0.00943396	0.0486535
V$NKX25_02	229	0.376928	1.34773	0.00732218	0.0488682
V$MYOGENIN_Q6	224	0.374696	1.34747	0.00730689	0.0487746
V$SP1_Q6	217	0.374619	1.34138	0.00837696	0.0519961
CTCAGGG,MIR-125B,MIR-125A	281	0.370189	1.3321	0.00517598	0.0557559
TGATTTRY_V$GFI1_01	257	0.37217	1.33148	0.00618557	0.0560049
TGGNNNNNNKCCAR_UNKNOWN	365	0.355501	1.30628	0.00715746	0.0692936
YCATTAA_UNKNOWN	471	0.354471	1.29745	0.00503018	0.0747481

## Sheet: C4.Separate
	Human: Enriched in low metagene								Mouse: Enriched in Network hits
NAME	SIZE	ES	NES	NOM p-val	FDR q-val			NAME	SIZE	ES	NES	NOM p-val	FDR q-val
GNF2_EIF3S6	104	-0.743581	-3.11151	0	0			GNF2_EIF3S6	72	0.693681	2.59084	0	0
GCM_TPT1	66	-0.761484	-3.01027	0	0			MORF_NPM1	105	0.575681	2.33286	0	0
MODULE_114	289	-0.600129	-2.84384	0	0			GNF2_GLTSCR2	22	0.784794	2.31188	0	0
MODULE_151	274	-0.605958	-2.83365	0	0			GCM_TPT1	47	0.663769	2.30952	0	0
MORF_ACTG1	129	-0.629555	-2.7417	0	0			GNF2_TPT1	27	0.758642	2.30634	0	0
MORF_TPT1	96	-0.665598	-2.7334	0	0			MODULE_32	143	0.529875	2.22184	0	0
MORF_NME2	140	-0.634942	-2.72355	0	0			GNF2_ST13	34	0.685205	2.21711	0	0
GNF2_ST13	55	-0.723995	-2.71634	0	0			MORF_TPT1	65	0.611388	2.21392	0	0
GNF2_FBL	116	-0.639204	-2.68139	0	0			GCM_NPM1	76	0.582295	2.19806	0	0
MODULE_83	264	-0.56424	-2.66263	0	0			MORF_ACTG1	92	0.559795	2.19016	0	0
GCM_PFN1	46	-0.713987	-2.64675	0	0			GNF2_FBL	74	0.577774	2.17071	0	0
MORF_NPM1	147	-0.593744	-2.64276	0	0			MODULE_83	196	0.492344	2.13369	0	0.000177028
MODULE_29	27	-0.81862	-2.62639	0	0			GNF2_DAP3	66	0.548244	1.99836	0	0.00323576
GCM_NPM1	105	-0.630945	-2.62137	0	0			MODULE_29	19	0.71573	1.98868	0	0.00307996
GNF2_CCNA2	61	-0.674902	-2.59034	0	0			MORF_NME2	114	0.475091	1.93446	0	0.00679689
GNF2_GLTSCR2	29	-0.773752	-2.58218	0	0			MODULE_115	21	0.673032	1.93281	0	0.00637208
GCM_CSNK2B	86	-0.629233	-2.58194	0	0			MORF_PPP1CC	93	0.484255	1.89186	0	0.0115212
GNF2_TPT1	37	-0.726204	-2.54792	0	0			MORF_EIF3S2	147	0.447489	1.89085	0	0.0110496
GNF2_RAN	78	-0.620293	-2.54642	0	0			MORF_BUB3	177	0.426836	1.86012	0	0.0167917
GNF2_NS	35	-0.74436	-2.52192	0	0			MORF_RAD23A	211	0.423712	1.86005	0	0.0160057
GNF2_CDC20	50	-0.677401	-2.50936	0	0			GCM_ANP32B	23	0.611824	1.82508	0.0103986	0.0223078
GNF2_HMMR	43	-0.688794	-2.50839	0	0			MORF_GMPS	37	0.552848	1.8148	0	0.0239756
GNF2_CCNB2	51	-0.673393	-2.50643	0	0			MORF_FEN1	41	0.547692	1.8111	0.00170648	0.0239962
GNF2_ESPL1	35	-0.740477	-2.49501	0	0			MORF_UBE2I	156	0.431607	1.80682	0	0.0241076
GNF2_DAP3	96	-0.612799	-2.49009	0	0			MORF_RRM1	64	0.488322	1.80526	0.00162866	0.0235555
MORF_EIF3S6	104	-0.57261	-2.45913	0	0			MODULE_151	201	0.405798	1.78752	0	0.0276938
GNF2_NPM1	54	-0.651353	-2.41866	0	0			MORF_JUND	44	0.512682	1.74085	0.00171233	0.0433502
MODULE_54	237	-0.513756	-2.39289	0	0			MODULE_149	26	0.563972	1.73948	0.00337268	0.0422684
GCM_PSME1	75	-0.602706	-2.37303	0	0			MODULE_114	212	0.396114	1.73096	0	0.0452054
GNF2_CKS1B	36	-0.681732	-2.35953	0	0			GNF2_NPM1	38	0.525043	1.72797	0.00182482	0.0450122
GNF2_CENPF	54	-0.626728	-2.35046	0	0			MORF_SMC1L1	35	0.524106	1.70942	0.00171527	0.0522728
GNF2_SMC2L1	29	-0.711672	-2.34955	0	0			GCM_ACTG1	81	0.449022	1.70652	0.00324675	0.0522964
MORF_RAN	237	-0.502947	-2.34595	0	0			MODULE_159	54	0.477791	1.70147	0.00346021	0.0537697
GNF2_TTK	34	-0.678129	-2.33294	0	0			MORF_SART1	41	0.497048	1.70102	0.0035524	0.0522479
GNF2_MKI67	25	-0.725927	-2.29355	0	0			GCM_APEX1	70	0.457936	1.69285	0	0.0549817
GNF2_CDC2	54	-0.608047	-2.26902	0	0			GCM_CSNK2B	65	0.458292	1.68587	0.00833333	0.0580498
GCM_APEX1	100	-0.549734	-2.26781	0	0			MORF_DNMT1	70	0.444947	1.67969	0.00166667	0.0599395
GCM_ACTG1	111	-0.522909	-2.22637	0	7.15638e-05			MORF_G22P1	107	0.418539	1.67589	0.00160514	0.0606682
MORF_JUND	60	-0.585166	-2.22233	0	6.97288e-05			MORF_AATF	124	0.402604	1.6645	0	0.0660587
GCM_HDAC1	29	-0.663805	-2.22052	0	6.79856e-05			MODULE_235	34	0.510693	1.66177	0.00668896	0.0663953
GNF2_PA2G4	72	-0.555705	-2.2194	0	6.63274e-05			GCM_PFN1	35	0.511963	1.64695	0.0136986	0.0744478
GCM_ANP32B	32	-0.644145	-2.18132	0	6.47482e-05			MORF_PRKDC	104	0.41452	1.64552	0.00328947	0.0736691
GNF2_CENPE	36	-0.623802	-2.17822	0	6.32424e-05			GNF2_RAN	60	0.448165	1.64214	0.00993378	0.0741842
MORF_ANP32B	171	-0.476833	-2.15405	0	0.000181267			MORF_GNB1	181	0.381204	1.64123	0	0.0732881
GNF2_RFC3	38	-0.611052	-2.15348	0	0.000177239			GNF2_PA2G4	51	0.458821	1.62054	0.00675676	0.0857859
MODULE_17	328	-0.448257	-2.09693	0	0.000518845			MORF_EIF4A2	80	0.417114	1.60005	0.00168634	0.101354
MORF_ERH	102	-0.500791	-2.06667	0	0.00084006			MORF_FBL	95	0.404611	1.59649	0.00995025	0.10228
GNF2_MCM4	50	-0.553108	-2.06343	0	0.000822558			MORF_HDAC2	155	0.377102	1.59006	0.00160514	0.104777
MORF_FBL	121	-0.49035	-2.04834	0	0.00092056			GCM_HDAC1	21	0.544659	1.58342	0.0232975	0.108569
GNF2_BUB1	25	-0.654965	-2.04535	0	0.000902149			GNF2_NS	31	0.506739	1.57604	0.017094	0.112682
GNF2_PCNA	61	-0.52689	-2.03595	0	0.000884459			MORF_XRCC5	135	0.379512	1.56981	0.0016835	0.116572
GNF2_RRM2	36	-0.607003	-2.03385	0	0.000867451			GNF2_UBE2I	22	0.544438	1.56944	0.0319716	0.114679
GNF2_MSH6	30	-0.623516	-2.03367	0	0.000851084			MORF_PCNA	56	0.433173	1.56886	0.0136286	0.113011
GNF2_BUB1B	46	-0.55723	-2.02732	0	0.000978568			MODULE_244	105	0.389032	1.56193	0.00162602	0.117715
MORF_UBE2I	201	-0.443658	-2.02258	0	0.000960776			MORF_UNG	48	0.451901	1.55726	0.0165837	0.120106
MODULE_219	25	-0.643641	-2.01863	0	0.000943619			MORF_CCNI	56	0.430787	1.54374	0.0139373	0.132592
MODULE_32	200	-0.442892	-1.99349	0	0.00135206			MORF_PTPN11	61	0.429409	1.54192	0.0114943	0.132241
GNF2_MBD4	20	-0.662222	-1.99124	0	0.00132875			MORF_RAD54L	56	0.433821	1.54018	0.0154374	0.131534
GNF2_RRM1	80	-0.494667	-1.98254	0	0.00134757			MODULE_17	194	0.354937	1.53302	0.00164474	0.136959
MODULE_234	51	-0.530216	-1.97925	0	0.00132511			MORF_RFC4	80	0.393976	1.52865	0.0192926	0.139358
GCM_AIP	34	-0.575232	-1.97814	0	0.00140139			MORF_CDC16	34	0.470477	1.5149	0.0339893	0.152666
MORF_CCNI	75	-0.488337	-1.96674	0	0.00164474			MORF_ACP1	124	0.367951	1.51462	0.00796178	0.150498
MORF_PPP1CA	146	-0.437678	-1.94982	0	0.00205022			MORF_CSNK2B	189	0.345778	1.50482	0.00451128	0.159762
MODULE_355	28	-0.586756	-1.94613	0	0.00210284			MODULE_278	19	0.539442	1.50425	0.0424028	0.157884
MODULE_57	51	-0.525336	-1.93601	0	0.00245899			GNF2_APEX1	49	0.440571	1.4961	0.0169779	0.165299
MODULE_299	33	-0.584674	-1.93519	0.00393701	0.00245991			MORF_ANP32B	128	0.367291	1.49148	0.00508475	0.168313
GNF2_RFC4	57	-0.505722	-1.92779	0	0.0025028			GNF2_DEK	30	0.470956	1.48402	0.0447761	0.174983
MORF_EIF3S2	217	-0.413469	-1.92223	0	0.00271234			MORF_MAP2K2	91	0.374232	1.48065	0.0182724	0.176745
GNF2_SMC4L1	74	-0.482584	-1.91482	0	0.00315614			GCM_PSME1	52	0.40733	1.46372	0.0415945	0.192591
MORF_MAP2K2	121	-0.444219	-1.9105	0	0.00329451			MORF_UBE2N	55	0.414797	1.45893	0.0276873	0.193482
GNF2_CD33	45	-0.527092	-1.9091	0	0.00328534			MORF_HAT1	105	0.360883	1.45698	0.0218487	0.19099
MORF_SOD1	244	-0.413145	-1.90197	0	0.00350943			GCM_MLL	75	0.383556	1.45381	0.044905	0.192365
MORF_RFC4	134	-0.436835	-1.89177	0	0.00401994			MORF_EI24	91	0.36266	1.44222	0.0297723	0.202673
MODULE_124	86	-0.45352	-1.88777	0	0.00415986			MORF_DDB1	124	0.352946	1.42835	0.0183333	0.215497
MORF_UNG	64	-0.48711	-1.88714	0	0.00410439			MORF_RAN	182	0.324678	1.40408	0.00902256	0.233962
GNF2_CKS2	45	-0.521162	-1.87805	0	0.00433833
MODULE_478	16	-0.677025	-1.87378	0	0.00439131				Enriched in non-transposon controls
MODULE_291	58	-0.49341	-1.87352	0	0.00433502			NAME	SIZE	ES	NES	NOM p-val	FDR q-val
MORF_G22P1	143	-0.423093	-1.84934	0	0.00593943			MODULE_164	25	-0.777703	-2.42936	0	0
MORF_SART1	53	-0.500461	-1.84488	0	0.0064087			GNF2_DNM1	47	-0.623174	-2.26189	0	0.000458824
MORF_BUB3	251	-0.39536	-1.83833	0	0.00663272			MODULE_76	29	-0.653581	-2.11056	0	0.00945657
GNF2_CARD15	61	-0.466742	-1.83826	0	0.00655183			GNF2_RAB3A	27	-0.667973	-2.09088	0	0.00979905
GNF2_PTX3	36	-0.533286	-1.83604	0	0.0066411			GNF2_CARD15	16	-0.757408	-2.08759	0	0.00802569
MODULE_102	17	-0.639235	-1.81302	0	0.00800122			MODULE_5	168	-0.452856	-2.07182	0	0.00750708
GNF2_FGR	29	-0.555716	-1.81069	0	0.00804576			MODULE_6	148	-0.467747	-2.06254	0	0.00724749
GNF2_FEN1	48	-0.497985	-1.80753	0	0.00814599			MODULE_84	174	-0.458139	-2.05917	0	0.006684
GNF2_UBE2I	33	-0.535322	-1.8057	0	0.00832097			GNF2_TNFRSF1B	21	-0.707149	-2.04303	0	0.00745571
MORF_DAP3	173	-0.397606	-1.79682	0	0.00907221			MODULE_169	30	-0.624634	-2.02046	0	0.00823786
MORF_EI24	135	-0.41858	-1.7867	0	0.00977416			GNF2_CASP1	34	-0.603894	-2.01717	0	0.00775751
MODULE_3	357	-0.37386	-1.78338	0	0.0098752			GNF2_PECAM1	19	-0.69415	-2.01571	0	0.00727365
MODULE_400	18	-0.604228	-1.78233	0.00331126	0.00976668			GNF2_SELL	21	-0.665541	-1.98965	0.00229358	0.0095649
MODULE_93	175	-0.390224	-1.77127	0	0.0105026			MODULE_44	110	-0.469019	-1.96589	0	0.0112849
MODULE_152	118	-0.412763	-1.76766	0	0.0106188			GNF2_STAT6	37	-0.572558	-1.95794	0.00246305	0.0115072
MODULE_52	399	-0.361714	-1.76469	0	0.0107992			MODULE_170	44	-0.543277	-1.91927	0	0.0156982
MODULE_387	49	-0.463058	-1.73499	0	0.0144308			MODULE_75	96	-0.468076	-1.91877	0	0.0150609
MORF_CSNK2B	251	-0.381725	-1.73158	0	0.0147871			MODULE_128	44	-0.543277	-1.91372	0	0.0150862
MODULE_329	51	-0.474795	-1.72891	0	0.0150296			MODULE_55	252	-0.406793	-1.90444	0	0.0156713
MORF_ESPL1	58	-0.444193	-1.70525	0	0.0177568			MODULE_172	26	-0.602782	-1.90173	0.00700935	0.0151788
MORF_PCNA	71	-0.437591	-1.70493	0	0.0176848			MODULE_79	45	-0.531524	-1.89686	0.00252525	0.0148178
MODULE_128	93	-0.402316	-1.69878	0	0.0185697			MODULE_2	191	-0.401517	-1.8748	0	0.0183796
MODULE_392	16	-0.609447	-1.6967	0.00920245	0.0186329			MODULE_209	21	-0.62674	-1.86521	0.00455581	0.0193619
MODULE_73	21	-0.541418	-1.69638	0.00749064	0.0185018			MODULE_12	191	-0.40634	-1.85281	0	0.0214657
MORF_DEK	224	-0.367822	-1.69205	0	0.0189974			GNF2_MCL1	18	-0.645865	-1.84584	0.00481928	0.0222077
MODULE_155	24	-0.537138	-1.69203	0	0.0188181			MODULE_38	178	-0.401271	-1.82287	0	0.0264463
MODULE_439	20	-0.549222	-1.68896	0.00662252	0.0190442			MODULE_11	297	-0.377121	-1.82129	0	0.0258627
MODULE_273	48	-0.466417	-1.68392	0.00458716	0.0196042			GNF2_HCK	23	-0.59399	-1.81279	0.0114155	0.0270113
MORF_EIF4A2	117	-0.396002	-1.68348	0	0.0195234			MODULE_46	89	-0.444834	-1.79606	0	0.0303098
MORF_AP2M1	193	-0.373755	-1.67786	0	0.0202126			MODULE_1	169	-0.392289	-1.76444	0	0.0388991
MODULE_131	32	-0.489627	-1.67377	0	0.0206154			MODULE_88	258	-0.365314	-1.74367	0	0.045116
MODULE_8	386	-0.337194	-1.66772	0	0.0211327			MODULE_292	28	-0.540459	-1.74002	0.0178571	0.0450432
MORF_BUB1	48	-0.449554	-1.66362	0.00552486	0.0216426			MODULE_24	148	-0.396518	-1.73071	0	0.0472382
MODULE_286	36	-0.481195	-1.66174	0	0.0215516			MODULE_107	20	-0.588674	-1.71916	0.0225225	0.0504256
GNF2_CASP1	95	-0.406371	-1.66117	0.00699301	0.0214575			MODULE_122	56	-0.460804	-1.71801	0.00253807	0.0495445
MORF_RAD23A	308	-0.354642	-1.65949	0	0.0215549			MODULE_345	23	-0.561666	-1.70783	0.00684931	0.0524844
MODULE_170	95	-0.403349	-1.65716	0	0.0217948			MODULE_66	299	-0.349157	-1.70054	0	0.0538694
GNF2_H2AFX	27	-0.501695	-1.65666	0.00359712	0.021751			MODULE_291	19	-0.587922	-1.69307	0.0285714	0.0559649
MODULE_18	410	-0.343173	-1.65014	0	0.0226574			MODULE_45	189	-0.369209	-1.68625	0	0.0576521
MODULE_61	44	-0.457276	-1.64673	0.00930233	0.0230327			MODULE_100	297	-0.350233	-1.6824	0	0.0579403
GNF2_S100A4	42	-0.458908	-1.6394	0.00462963	0.0243693			MODULE_241	21	-0.537112	-1.63001	0.0199115	0.0848158
MODULE_126	168	-0.361671	-1.63887	0	0.024267			MODULE_137	295	-0.342467	-1.6269	0	0.0846552
MODULE_388	16	-0.588175	-1.63224	0.00655738	0.0255546			MODULE_436	26	-0.524868	-1.62339	0.0172414	0.0850647
MODULE_241	66	-0.412181	-1.62504	0	0.0266719			MODULE_248	46	-0.448094	-1.619	0.0167464	0.0854601
MORF_BUB1B	61	-0.422543	-1.61921	0	0.0271755			MODULE_533	16	-0.576741	-1.60725	0.0328638	0.0904297
MODULE_79	95	-0.393984	-1.60617	0	0.0293965			GNF2_S100A4	15	-0.587432	-1.6043	0.0307692	0.0905672
MODULE_6	389	-0.326677	-1.60197	0	0.0299419			MODULE_112	84	-0.395287	-1.59921	0.0176322	0.0921311
GNF2_PECAM1	49	-0.431518	-1.5994	0.00480769	0.0306549			MODULE_375	30	-0.476666	-1.59187	0.039261	0.095135
MORF_RAD54L	92	-0.388976	-1.59465	0	0.0315423			MODULE_208	25	-0.505905	-1.57219	0.041958	0.10731
GNF2_TST	100	-0.374746	-1.59088	0	0.031906			MODULE_123	95	-0.385893	-1.56827	0.0125628	0.108448
MODULE_118	382	-0.326697	-1.58231	0	0.0334588			MODULE_33	125	-0.361555	-1.56315	0.00530504	0.109841
GNF2_APEX1	69	-0.404379	-1.58001	0	0.0337726			MODULE_146	19	-0.534314	-1.55892	0.0450237	0.110825
MORF_HDAC1	220	-0.336502	-1.56686	0	0.0370328			MODULE_312	21	-0.534876	-1.54266	0.0420561	0.120984
GNF2_CD1D	40	-0.461199	-1.56626	0.00892857	0.036922			GNF2_MYD88	28	-0.485451	-1.53844	0.0332594	0.12178
MORF_PRKDC	171	-0.346749	-1.56425	0	0.0372395			MODULE_174	31	-0.479092	-1.53752	0.0288462	0.12013
GNF2_HPN	128	-0.357613	-1.5574	0	0.0390651			GNF2_ITGB2	19	-0.529857	-1.53557	0.0474041	0.11954
MODULE_15	334	-0.332529	-1.55635	0	0.038992			MODULE_64	128	-0.354779	-1.53042	0.00564972	0.121224
MODULE_263	39	-0.447183	-1.5516	0.00826446	0.0392756			MODULE_254	27	-0.478198	-1.51502	0.0420561	0.129616
GNF2_GSTM1	105	-0.366246	-1.54174	0.00735294	0.0419439			MODULE_289	41	-0.433262	-1.51406	0.0408602	0.1282
MORF_MTA1	95	-0.365074	-1.52305	0	0.0470708			GNF2_TM4SF2	17	-0.545235	-1.50747	0.0426966	0.131785
MODULE_512	37	-0.429853	-1.52188	0.00873363	0.0470601			MODULE_19	154	-0.328731	-1.45756	0.00882353	0.172877
MORF_HDAC2	251	-0.323565	-1.5196	0	0.0474073			MODULE_197	85	-0.343031	-1.39949	0.0332481	0.230669
MODULE_47	210	-0.333086	-1.50867	0	0.050279			MODULE_23	173	-0.310833	-1.39087	0.0157895	0.234767
MORF_RAD21	155	-0.344839	-1.50719	0	0.0499664			MODULE_94	123	-0.321767	-1.38464	0.0362117	0.23675
MODULE_16	466	-0.312162	-1.49845	0	0.0528756
MODULE_43	96	-0.356066	-1.49302	0.00813008	0.0540379
GNF2_HCK	87	-0.357212	-1.4881	0.00757576	0.0547511
MODULE_223	136	-0.343907	-1.48221	0	0.0564967
MODULE_321	100	-0.349926	-1.47128	0	0.059547
MORF_PRDX3	78	-0.360237	-1.47064	0	0.0594313
MORF_PSMC1	160	-0.329752	-1.46522	0	0.0595176
MODULE_209	84	-0.361234	-1.4531	0	0.0635448
GNF2_LCAT	119	-0.34599	-1.45025	0	0.0643577
MODULE_324	126	-0.336764	-1.44716	0	0.065394
MODULE_105	184	-0.32147	-1.44325	0	0.0665594
MODULE_5	399	-0.298666	-1.43675	0	0.0688485
MODULE_84	499	-0.296412	-1.43269	0	0.0702943
GNF2_HDAC1	81	-0.359868	-1.43155	0.00787402	0.0701829
MODULE_38	434	-0.279032	-1.41237	0	0.0785664
MODULE_1	343	-0.283453	-1.39982	0	0.0848583
MODULE_53	373	-0.298625	-1.39712	0	0.0857913
MORF_RAC1	195	-0.299675	-1.39474	0	0.0861587
MODULE_212	307	-0.294823	-1.39404	0	0.0860953
MORF_ACP1	175	-0.310519	-1.39282	0	0.0862205
MORF_SKP1A	174	-0.308222	-1.38415	0	0.0901874
GNF2_HPX	130	-0.315056	-1.38308	0	0.0903151
MORF_XRCC5	207	-0.288758	-1.33238	0	0.11338
MORF_PPP1CC	148	-0.300239	-1.31937	0	0.121356
MODULE_24	430	-0.267886	-1.27108	0	0.151575
MODULE_60	386	-0.261325	-1.26316	0	0.157313
MODULE_44	304	-0.253787	-1.22745	0	0.184541
MORF_RAD23B	158	-0.269452	-1.20951	0	0.200927
MODULE_19	289	-0.24597	-1.17354	0	0.236472
	Enriched in high metagene
NAME	SIZE	ES	NES	NOM p-val	FDR q-val
GCM_CALM1	90	0.759281	2.492	0	0
GCM_NCAM1	107	0.737816	2.49088	0	0
GCM_RAN	159	0.71758	2.48446	0	0
GCM_BMPR2	66	0.783248	2.46763	0	0
GCM_UBE2N	121	0.719903	2.44202	0	0
GNF2_RTN1	43	0.812351	2.42866	0	0
GCM_PTK2	125	0.694439	2.40468	0	0
GCM_GSTA4	55	0.773215	2.37746	0	0
GCM_MAP4K4	143	0.67619	2.37252	0	0
GNF2_MAPT	38	0.79709	2.33145	0	0
GCM_MAP1B	53	0.761449	2.32729	0	0
GCM_MYST2	134	0.675213	2.32652	0	0
GNF2_DNM1	68	0.71785	2.28846	0	0
GCM_SUFU	61	0.73538	2.27421	0	0
GCM_ZNF198	97	0.660713	2.19665	0	0
GCM_RAP2A	30	0.785225	2.19001	0	0
GCM_MAPK10	74	0.683102	2.17974	0	0
GNF2_RAB3A	34	0.74945	2.1546	0	0
GCM_RBM8A	64	0.680384	2.14816	0	0
GCM_PTPRD	49	0.708937	2.13379	0	0
MODULE_100	499	0.561229	2.08407	0	0
GCM_MLL	126	0.60019	2.07463	0	0
MODULE_11	494	0.560247	2.0655	0	2.74017e-05
GCM_RAB10	142	0.597347	2.06281	0	2.626e-05
MODULE_137	499	0.556672	2.05937	0	2.52096e-05
GCM_GSPT1	127	0.595211	2.05011	0	2.424e-05
GCM_DEAF1	23	0.799212	2.04348	0	2.33422e-05
GCM_PPM1D	20	0.786827	2.02902	0	2.25086e-05
GCM_BAG5	26	0.716653	1.94089	0	0.000198056
GCM_NF2	230	0.544542	1.9238	0	0.000276884
GNF2_TM4SF2	23	0.728323	1.91315	0	0.000287865
GCM_DFFA	98	0.569741	1.90609	0	0.000318564
GCM_CRKL	50	0.625217	1.89836	0	0.0004452
GNF2_AF1Q	20	0.7252	1.85984	0	0.000901388
GCM_CSNK1D	24	0.685822	1.84155	0	0.00134904
GCM_SIRT2	39	0.619607	1.79381	0	0.0028902
GCM_DLG1	64	0.562145	1.76675	0	0.00441359
GCM_ERBB2IP	57	0.557114	1.69953	0.00118765	0.0116137
MORF_PSMF1	149	0.485408	1.68651	0	0.0138375
GCM_HBP1	53	0.557217	1.685	0.00122699	0.0138882
MODULE_4	18	0.661158	1.68127	0.00421941	0.0144344
GCM_AQP4	43	0.570438	1.6782	0	0.0146199
MORF_REV3L	51	0.551871	1.66894	0	0.0163233
MODULE_82	21	0.633215	1.62434	0.00564972	0.0287836
GCM_NUMA1	44	0.552162	1.62311	0.00502513	0.0287387
GCM_CHUK	60	0.512856	1.61042	0.00242131	0.0331626
MODULE_533	39	0.542418	1.60434	0.0130378	0.0350361
MORF_EPHA7	123	0.47002	1.59873	0.00111857	0.0367893
MORF_DMPK	163	0.458793	1.59291	0	0.0391038
MORF_CAMK4	273	0.430765	1.56514	0	0.0534377
MORF_MSH3	220	0.437743	1.56216	0	0.0541906
GCM_BCL2L1	25	0.588012	1.56187	0.0134048	0.0533685
MORF_PPP5C	80	0.481561	1.5501	0.00707547	0.0596599
MORF_DCC	99	0.468671	1.53955	0.00342857	0.0660151
MORF_SUPT3H	311	0.423736	1.53935	0	0.0649658
MORF_PTPRR	94	0.461921	1.53501	0.004561	0.0671627
MORF_ERCC4	300	0.425204	1.53334	0	0.06725
MORF_MLLT10	283	0.423129	1.53291	0	0.0664099
MORF_ATRX	182	0.435295	1.53007	0	0.0674134
MORF_PTPRB	234	0.421162	1.51156	0	0.0812387
MORF_RAD51L3	362	0.411137	1.50301	0	0.0873884
MORF_FSHR	261	0.414912	1.49733	0	0.091354
MORF_BRCA1	236	0.416677	1.49662	0.00104822	0.0905716
MORF_ARL3	283	0.414359	1.48925	0.00102145	0.0965799
MORF_BCL2L11	172	0.42311	1.48871	0.00320856	0.0956439
MORF_ATF2	310	0.408617	1.4838	0	0.0985295
MORF_CTSB	178	0.420731	1.48232	0.00106838	0.0986478
MORF_MAGEA9	396	0.404232	1.48091	0	0.0986566
MORF_RUNX1	136	0.437568	1.47932	0.00220022	0.0988799
MORF_NOS2A	270	0.4086	1.47443	0	0.102543
MORF_MAGEA8	244	0.409607	1.46329	0.00208117	0.11301
GCM_FANCL	19	0.572138	1.45463	0.0443491	0.121242
MORF_CASP2	88	0.442415	1.45423	0.0141011	0.119991
MORF_TNFRSF6	153	0.416858	1.45097	0.00649351	0.122391
MODULE_274	81	0.450303	1.44886	0.0118624	0.123469
GCM_IL6ST	48	0.472571	1.44492	0.0322581	0.126691
MORF_FRK	97	0.437652	1.44402	0.0103687	0.126131
MORF_SS18	53	0.468484	1.44311	0.01868	0.125495
MORF_BECN1	91	0.437311	1.44089	0.0141509	0.126555
MORF_FOSL1	379	0.392066	1.43739	0	0.129287
MODULE_86	41	0.485515	1.4354	0.0257069	0.130363
MORF_CDC2L5	125	0.423136	1.43373	0.00219539	0.1308
MODULE_196	21	0.548548	1.42976	0.0497866	0.133978
MORF_CD8A	114	0.421442	1.42779	0.0102157	0.134864
MODULE_113	101	0.42248	1.42595	0.0159091	0.135379
MORF_MDM2	263	0.39586	1.42543	0.00412371	0.134405
MODULE_277	47	0.468847	1.41835	0.0337662	0.141497
MORF_PRKCA	167	0.404421	1.41357	0.00640341	0.144638
MODULE_486	83	0.433199	1.41119	0.0257611	0.146292
MORF_TERF2IP	97	0.418505	1.40665	0.0169683	0.150776
MORF_CNTN1	93	0.427411	1.40393	0.00813008	0.152762
MORF_RFC5	68	0.438267	1.40381	0.031746	0.151256
MORF_RAP1A	119	0.416986	1.39644	0.0135593	0.159629
MORF_PPP2R5B	156	0.398168	1.39346	0.0130011	0.162478
MORF_IL16	221	0.391688	1.39296	0.00212089	0.16149
MODULE_493	53	0.452997	1.38874	0.0490196	0.16388
MORF_ZNF10	46	0.462832	1.38754	0.0423077	0.162244
MORF_PTPN9	53	0.453582	1.3839	0.0486891	0.165817
MORF_CSNK1D	62	0.438634	1.3817	0.0308261	0.165923
MORF_FLT1	113	0.408401	1.38156	0.0316027	0.164518
MORF_IL13	211	0.386496	1.37153	0.0114943	0.175828
MORF_MAP2K7	175	0.391952	1.3697	0.0118662	0.177088
MORF_PDPK1	66	0.432127	1.36912	0.0463183	0.176252
MORF_RAB3A	84	0.414835	1.35953	0.0311419	0.189541
MORF_PTEN	77	0.413257	1.35873	0.0432749	0.18919
MORF_TERF1	55	0.442117	1.3575	0.0449029	0.189421
MODULE_123	222	0.380779	1.35599	0.0156576	0.190137
MORF_ESR1	155	0.391312	1.35518	0.0225806	0.189803
MODULE_205	246	0.375696	1.3519	0.0154799	0.19151
MORF_ERCC2	89	0.407181	1.35109	0.0418605	0.191075
MORF_ORC1L	58	0.43008	1.34867	0.047088	0.193329
MORF_BNIP1	173	0.383825	1.34838	0.0160085	0.192129
MORF_TFDP2	209	0.380567	1.34727	0.0147368	0.192329
MODULE_12	331	0.365662	1.33382	0.00610998	0.209956
MORF_CDC10	118	0.392352	1.33283	0.0383747	0.209832
MORF_RAGE	131	0.380416	1.32104	0.0319735	0.226753
MORF_IKBKG	116	0.388282	1.32008	0.0431894	0.226606
MORF_PAX7	245	0.367705	1.31574	0.0167015	0.232385
MORF_FANCG	146	0.375377	1.31432	0.0320796	0.233176
MODULE_36	136	0.379635	1.30689	0.0348964	0.243362

## Sheet: C5.Separate
	Human: Enriched in low metagene								Mouse: Enriched in CIS hits
NAME	SIZE	ES	NES	NOM p-val	FDR q-val			NAME	SIZE	ES	NES	NOM p-val	FDR q-val
STRUCTURAL_CONSTITUENT_OF_RIBOSOME	75	-0.721566	-2.8678	0	0			STRUCTURAL_CONSTITUENT_OF_RIBOSOME	54	0.725649	2.58633	0	0
COLLAGEN	23	-0.697575	-2.15725	0	0.00540267			TRANSLATION	89	0.601781	2.36052	0	0
INTRAMOLECULAR_OXIDOREDUCTASE_ACTIVITY	18	-0.725505	-2.13407	0	0.00604317			RNA_BINDING	137	0.526527	2.20621	0	0.000300498
MITOCHONDRIAL_INNER_MEMBRANE	64	-0.534653	-2.10198	0	0.00802095			MACROMOLECULE_BIOSYNTHETIC_PROCESS	144	0.493065	2.05219	0	0.00262289
TRANSLATION	154	-0.475284	-2.09983	0	0.00641676			STRUCTURAL_MOLECULE_ACTIVITY	101	0.51179	2.02007	0	0.00417796
CELLULAR_BIOSYNTHETIC_PROCESS	287	-0.424329	-2.05287	0	0.00887418			NUCLEOLUS	54	0.553864	1.996	0	0.00479038
HYDROLASE_ACTIVITY_ACTING_ON_CARBON_NITROGEN_NOT_PEPTIDEBONDSIN_CYCLIC_AMIDINES	16	-0.710396	-2.01821	0	0.011358			CELLULAR_BIOSYNTHETIC_PROCESS	150	0.461446	1.92099	0	0.0164622
HETEROCYCLE_METABOLIC_PROCESS	25	-0.624417	-1.95995	0	0.0211399			NITROGEN_COMPOUND_CATABOLIC_PROCESS	16	0.709872	1.90816	0.00171527	0.0174869
MITOCHONDRIAL_MEMBRANE	82	-0.463263	-1.87932	0	0.0476947			HELICASE_ACTIVITY	29	0.618609	1.90573	0	0.0163146
STRUCTURAL_MOLECULE_ACTIVITY	226	-0.396457	-1.86378	0	0.0492382			PROTEIN_RNA_COMPLEX_ASSEMBLY	35	0.57433	1.88849	0.00163934	0.0191289
REGULATION_OF_MITOSIS	39	-0.51591	-1.852	0	0.0531695			TRANSLATION_REGULATOR_ACTIVITY	27	0.61647	1.88796	0	0.0173899
ER_GOLGI_INTERMEDIATE_COMPARTMENT	21	-0.614188	-1.83196	0.00389105	0.0611236			TRANSLATION_FACTOR_ACTIVITY_NUCLEIC_ACID_BINDING	26	0.621214	1.86609	0	0.0213598
MACROMOLECULE_BIOSYNTHETIC_PROCESS	286	-0.384514	-1.80925	0	0.069057			PROTEIN_FOLDING	31	0.569887	1.81895	0.00361011	0.0355419
MITOCHONDRIAL_ENVELOPE	92	-0.434988	-1.78393	0	0.0816646			AMINE_CATABOLIC_PROCESS	15	0.681732	1.79154	0	0.0455602
BIOSYNTHETIC_PROCESS	422	-0.367892	-1.7837	0	0.0762203			MEMBRANE_ENCLOSED_LUMEN	230	0.399346	1.78538	0	0.0453769
MITOSIS	75	-0.44207	-1.77094	0	0.0793687			ATP_DEPENDENT_HELICASE_ACTIVITY	16	0.661849	1.78245	0.00868056	0.0437487
RNA_BINDING	213	-0.388245	-1.76985	0	0.0754143			RIBONUCLEOPROTEIN_COMPLEX_BIOGENESIS_AND_ASSEMBLY	43	0.517521	1.77929	0.00165017	0.0422095
MITOCHONDRION	311	-0.365953	-1.75654	0	0.0799993			BIOSYNTHETIC_PROCESS	207	0.406107	1.7757	0	0.0410279
MITOCHONDRIAL_PART	137	-0.404437	-1.75635	0	0.0759622			ORGANELLE_LUMEN	230	0.399346	1.76819	0	0.0420478
RIBOSOME	39	-0.496855	-1.7374	0.00448431	0.0835065			UNFOLDED_PROTEIN_BINDING	26	0.586107	1.75958	0.00837521	0.0431034
STEROID_BIOSYNTHETIC_PROCESS	23	-0.544308	-1.73734	0	0.07953			RIBONUCLEOPROTEIN_COMPLEX	74	0.461659	1.75249	0.00511073	0.0445951
ORGANELLE_INNER_MEMBRANE	72	-0.433934	-1.7188	0	0.0900331			PATTERN_BINDING	16	0.645418	1.7508	0.00880282	0.0433166
PIGMENT_BIOSYNTHETIC_PROCESS	17	-0.585911	-1.71412	0.016835	0.0893941			NUCLEAR_LUMEN	186	0.402707	1.74985	0	0.0420467
OXIDOREDUCTASE_ACTIVITY_GO_0016705	34	-0.488965	-1.70909	0.00414938	0.088894			RNA_SPLICINGVIA_TRANSESTERIFICATION_REACTIONS	17	0.601268	1.6564	0.0198676	0.102024
M_PHASE_OF_MITOTIC_CELL_CYCLE	77	-0.427834	-1.69834	0	0.0926253			AMINO_ACID_METABOLIC_PROCESS	39	0.489726	1.62664	0.0116473	0.128437
PIGMENT_METABOLIC_PROCESS	18	-0.573997	-1.68936	0.00722022	0.0969895			HYDROLASE_ACTIVITY_ACTING_ON_CARBON_NITROGEN_NOT_PEPTIDEBONDS	20	0.558098	1.60689	0.0169779	0.146804
M_PHASE	101	-0.401908	-1.67775	0	0.101864			RIBOSOME	25	0.530653	1.59389	0.0152284	0.158948
ANION_TRANSPORT	29	-0.496508	-1.64502	0.00819672	0.125999			MITOCHONDRIAL_MATRIX	32	0.502723	1.58065	0.0140351	0.171384
UNFOLDED_PROTEIN_BINDING	40	-0.464699	-1.6433	0.00829876	0.123289			MITOCHONDRIAL_LUMEN	32	0.502723	1.57462	0.0209059	0.174019
PROTEIN_FOLDING	55	-0.425488	-1.62326	0.00584795	0.13891			RNA_PROCESSING	89	0.396782	1.54977	0.0102564	0.206341
OXIDOREDUCTASE_ACTIVITY	269	-0.347519	-1.61532	0	0.144062			MRNA_PROCESSING_GO_0006397	39	0.461965	1.54113	0.0291971	0.213238
EXTRACELLULAR_MATRIX	94	-0.391934	-1.61149	0.00735294	0.143955			CELLULAR_PROTEIN_METABOLIC_PROCESS	478	0.318842	1.53295	0	0.219722
OXIDOREDUCTASE_ACTIVITY_GO_0016616	54	-0.421335	-1.60433	0.00462963	0.147054			MITOCHONDRIAL_PART	93	0.391666	1.52952	0.00482315	0.213102
EXTRACELLULAR_MATRIX_PART	54	-0.421933	-1.6002	0.00520833	0.147361			NUCLEOPLASM_PART	117	0.375482	1.5252	0.00803858	0.214075
PROTEINACEOUS_EXTRACELLULAR_MATRIX	92	-0.396774	-1.59557	0	0.147982			ESTABLISHMENT_AND_OR_MAINTENANCE_OF_CHROMATIN_ARCHITECTURE	35	0.455193	1.51903	0.02	0.218543
MONOCARBOXYLIC_ACID_METABOLIC_PROCESS	81	-0.391217	-1.58852	0	0.151764			NUCLEAR_PART	291	0.330431	1.51195	0	0.224883
SECONDARY_METABOLIC_PROCESS	25	-0.504908	-1.58621	0.0205761	0.150259			CELLULAR_MACROMOLECULE_METABOLIC_PROCESS	484	0.313273	1.49828	0	0.243111
ENDOPLASMIC_RETICULUM_PART	83	-0.394774	-1.58167	0.00775194	0.151347			ZINC_ION_BINDING	39	0.455049	1.49738	0.0249169	0.238354
TRNA_METABOLIC_PROCESS	18	-0.530835	-1.56455	0.0450161	0.166731			TRANSLATIONAL_INITIATION	19	0.52272	1.4945	0.0474453	0.237504
GLUCOSE_METABOLIC_PROCESS	27	-0.467537	-1.54615	0.0257353	0.185036
MITOCHONDRIAL_MEMBRANE_PART	51	-0.409494	-1.54238	0	0.18568				Enriched in non-transposon controls
RIBOSOMAL_SUBUNIT	20	-0.504121	-1.54108	0.0390879	0.182604			NAME	SIZE	ES	NES	NOM p-val	FDR q-val
COENZYME_BINDING	15	-0.545548	-1.54052	0.031348	0.179042			EXTRACELLULAR_REGION_PART	92	-0.554063	-2.29163	0	0.0011841
ISOMERASE_ACTIVITY	33	-0.461253	-1.53947	0.021097	0.17615			EXTRACELLULAR_SPACE	65	-0.589431	-2.2624	0	0.00119163
RNA_CATABOLIC_PROCESS	22	-0.490748	-1.53918	0.0245614	0.172478			EXTRACELLULAR_REGION	118	-0.494614	-2.11049	0	0.0141927
MITOCHONDRION_ORGANIZATION_AND_BIOGENESIS	45	-0.412867	-1.52892	0.00540541	0.181333			MONOVALENT_INORGANIC_CATION_TRANSPORT	22	-0.686377	-2.09011	0	0.01182
RIBONUCLEOPROTEIN_COMPLEX	119	-0.35659	-1.52357	0	0.179605			ENZYME_INHIBITOR_ACTIVITY	51	-0.577004	-2.07203	0	0.0116135
SKELETAL_MUSCLE_DEVELOPMENT	31	-0.460544	-1.5046	0.0229008	0.198672			RESPONSE_TO_OXIDATIVE_STRESS	25	-0.614362	-1.87516	0.00465116	0.10071
FATTY_ACID_OXIDATION	18	-0.50354	-1.4827	0.0461538	0.225571			DEFENSE_RESPONSE	54	-0.513901	-1.8692	0	0.0922488
AEROBIC_RESPIRATION	15	-0.534089	-1.47252	0.0454545	0.230957			INFLAMMATORY_RESPONSE	36	-0.559531	-1.86005	0	0.0886672
OXIDOREDUCTASE_ACTIVITY_ACTING_ON_CH_OH_GROUP_OF_DONORS	60	-0.373484	-1.4631	0.0218579	0.240129			NEGATIVE_REGULATION_OF_CELL_PROLIFERATION	56	-0.490755	-1.84226	0	0.0916279
OXYGEN_AND_REACTIVE_OXYGEN_SPECIES_METABOLIC_PROCESS	19	-0.484882	-1.4622	0.0482759	0.236925			PROTEIN_COMPLEX_BINDING	17	-0.619516	-1.80066	0.002331	0.125072
CELL_CYCLE_CHECKPOINT_GO_0000075	44	-0.411187	-1.4516	0.0218341	0.249407			SPHINGOLIPID_METABOLIC_PROCESS	16	-0.646722	-1.78707	0.0106838	0.127638
CELLULAR_RESPIRATION	19	-0.493418	-1.45056	0.0454545	0.246818			ION_TRANSPORT	54	-0.465921	-1.72534	0.00244499	0.188225
								CYTOKINE_ACTIVITY	26	-0.544912	-1.7185	0.00936768	0.184142
	Enriched in high metagene							RESPONSE_TO_WOUNDING	52	-0.462047	-1.70126	0	0.193291
NAME	SIZE	ES	NES	NOM p-val	FDR q-val			CATION_TRANSPORT	42	-0.479132	-1.6776	0.00738916	0.213464
CHROMATIN_REMODELING_COMPLEX	17	0.750965	1.8958	0	0.0322606			REGULATION_OF_MULTICELLULAR_ORGANISMAL_PROCESS	33	-0.501272	-1.65811	0.0171149	0.231525
CELLULAR_MORPHOGENESIS_DURING_DIFFERENTIATION	49	0.616807	1.8902	0	0.0177354			REGULATION_OF_CELL_PROLIFERATION	105	-0.390448	-1.61361	0.00273973	0.24451
KINASE_REGULATOR_ACTIVITY	44	0.614082	1.81418	0	0.050536			CYSTEINE_TYPE_ENDOPEPTIDASE_ACTIVITY	18	-0.559457	-1.60953	0.0292793	0.239678
NEURITE_DEVELOPMENT	53	0.592975	1.81104	0	0.0409431			POSITIVE_REGULATION_OF_MULTICELLULAR_ORGANISMAL_PROCESS	17	-0.576422	-1.60608	0.0187793	0.235655
AXONOGENESIS	43	0.60472	1.80726	0	0.0358215
PROTEIN_KINASE_REGULATOR_ACTIVITY	38	0.614802	1.80237	0.00130208	0.0329498
CHROMATIN_ASSEMBLY_OR_DISASSEMBLY	26	0.663798	1.79468	0	0.0326245
SYNAPSE	27	0.652434	1.79405	0	0.0291465
DENDRITE	16	0.723493	1.78154	0.00146199	0.0337139
GLUTAMATE_RECEPTOR_ACTIVITY	20	0.69407	1.77821	0	0.0322819
SYNAPTIC_TRANSMISSION	166	0.503196	1.76218	0	0.0382481
NEURON_DIFFERENTIATION	73	0.546756	1.7614	0	0.0355945
CHROMATIN_ASSEMBLY	16	0.724666	1.75853	0.00143062	0.0346577
TRANSMISSION_OF_NERVE_IMPULSE	181	0.497255	1.74136	0	0.0417001
NEURON_DEVELOPMENT	60	0.552044	1.73753	0	0.0408558
NERVOUS_SYSTEM_DEVELOPMENT	358	0.472782	1.73366	0	0.0401123
MEMBRANE_FUSION	27	0.635588	1.71543	0.00135685	0.0494328
ESTABLISHMENT_AND_OR_MAINTENANCE_OF_CHROMATIN_ARCHITECTURE	66	0.535707	1.70145	0	0.0590665
MICROTUBULE_ASSOCIATED_COMPLEX	44	0.568021	1.69764	0.00256739	0.0590175
RECEPTOR_SIGNALING_PROTEIN_SERINE_THREONINE_KINASE_ACTIVITY	34	0.589082	1.69125	0.00397878	0.0608253
NEGATIVE_REGULATION_OF_SIGNAL_TRANSDUCTION	32	0.59471	1.6902	0.00263158	0.0585079
AXON_GUIDANCE	22	0.638809	1.68789	0.00969529	0.0577879
ENDOSOME_TRANSPORT	23	0.624138	1.6587	0.00141044	0.0812427
GENERATION_OF_NEURONS	80	0.512141	1.65842	0	0.0780259
POSITIVE_REGULATION_OF_TRANSCRIPTION	119	0.487282	1.65549	0	0.0776476
NEUROGENESIS	90	0.495849	1.64288	0.00234467	0.0883474
SYNAPTOGENESIS	18	0.641854	1.62933	0.00689655	0.101134
PROTEIN_AMINO_ACID_AUTOPHOSPHORYLATION	27	0.598583	1.62069	0.00264901	0.108277
REGULATION_OF_ORGANELLE_ORGANIZATION_AND_BIOGENESIS	37	0.558836	1.61112	0.00522193	0.116729
POSITIVE_REGULATION_OF_NUCLEOBASENUCLEOSIDENUCLEOTIDE_AND_NUCLEIC_ACID_METABOLIC_PROCESS	129	0.471969	1.60911	0	0.115122
NEGATIVE_REGULATION_OF_RNA_METABOLIC_PROCESS	113	0.461847	1.57593	0.00111732	0.164682
SECRETORY_PATHWAY	77	0.48592	1.57431	0.00119474	0.161985
NEGATIVE_REGULATION_OF_TRANSCRIPTION_DNA_DEPENDENT	113	0.461847	1.57016	0	0.16464
SYNAPSE_ORGANIZATION_AND_BIOGENESIS	22	0.603219	1.56597	0.00947226	0.166803
GOLGI_APPARATUS_PART	85	0.484669	1.56374	0.00232829	0.165814
NEGATIVE_REGULATION_OF_TRANSCRIPTION	163	0.445798	1.55861	0.00107066	0.170656
REGULATION_OF_SMALL_GTPASE_MEDIATED_SIGNAL_TRANSDUCTION	21	0.593216	1.55489	0.0164384	0.173122
MAGNESIUM_ION_BINDING	54	0.496926	1.54338	0.014944	0.189633
REGULATION_OF_RAS_PROTEIN_SIGNAL_TRANSDUCTION	17	0.619424	1.54297	0.0253879	0.18562
CLATHRIN_COATED_VESICLE	31	0.552777	1.54185	0.0215054	0.182691
NEGATIVE_REGULATION_OF_NUCLEOBASENUCLEOSIDENUCLEOTIDE_AND_NUCLEIC_ACID_METABOLIC_PROCESS	183	0.433366	1.54146	0	0.179078
GUANYL_NUCLEOTIDE_EXCHANGE_FACTOR_ACTIVITY	41	0.524461	1.53911	0.011734	0.179251
PROTEIN_HOMOOLIGOMERIZATION	20	0.598113	1.53849	0.0337079	0.176394
PROTEIN_SERINE_THREONINE_KINASE_ACTIVITY	196	0.433362	1.53783	0	0.173649
PERINUCLEAR_REGION_OF_CYTOPLASM	50	0.506312	1.5358	0.0123457	0.173452
ACTIVATION_OF_IMMUNE_RESPONSE	17	0.624681	1.52985	0.0280899	0.180252
LIGAND_DEPENDENT_NUCLEAR_RECEPTOR_ACTIVITY	24	0.57155	1.52792	0.0152355	0.179816
GTPASE_ACTIVITY	88	0.462299	1.521	0.00470035	0.188706
PROTEIN_AUTOPROCESSING	28	0.555619	1.52003	0.0262431	0.187014
EMBRYONIC_DEVELOPMENT	52	0.498002	1.51685	0.0151133	0.189407
SECRETION_BY_CELL	100	0.452226	1.51519	0.00567537	0.188933
STRESS_ACTIVATED_PROTEIN_KINASE_SIGNALING_PATHWAY	48	0.504469	1.51465	0.0183374	0.186293
PURINE_RIBONUCLEOTIDE_BINDING	187	0.425339	1.51239	0.00105042	0.186772
ATP_BINDING	139	0.438402	1.51129	0.00220022	0.185078
G_PROTEIN_SIGNALING_COUPLED_TO_CAMP_NUCLEOTIDE_SECOND_MESSENGER	64	0.480412	1.5111	0.00841346	0.182065
REGULATION_OF_ANATOMICAL_STRUCTURE_MORPHOGENESIS	23	0.56354	1.50887	0.0190996	0.182444
PROTEIN_OLIGOMERIZATION	35	0.529845	1.50765	0.0213333	0.181057
SMALL_GTPASE_REGULATOR_ACTIVITY	57	0.490712	1.50711	0.0143369	0.178923
NUCLEOSIDE_TRIPHOSPHATASE_ACTIVITY	190	0.424774	1.50523	0	0.179262
CHROMATIN_REMODELING	21	0.576966	1.50051	0.0319444	0.184892
COATED_VESICLE	41	0.498408	1.5001	0.0234375	0.182641
UBIQUITIN_PROTEIN_LIGASE_ACTIVITY	43	0.504129	1.49983	0.0179949	0.180282
PROTEIN_DNA_COMPLEX_ASSEMBLY	37	0.520889	1.49926	0.0258503	0.178495
VOLTAGE_GATED_CALCIUM_CHANNEL_ACTIVITY	18	0.593215	1.49634	0.0300429	0.181051
JNK_CASCADE	46	0.496202	1.49518	0.0243309	0.180215
ADENYL_RIBONUCLEOTIDE_BINDING	146	0.431644	1.49426	0.00649351	0.179073
KINASE_INHIBITOR_ACTIVITY	25	0.554187	1.49243	0.0274725	0.179401
NEGATIVE_REGULATION_OF_TRANSCRIPTION_FROM_RNA_POLYMERASE_II_PROMOTER	75	0.457341	1.49031	0.010514	0.180689
VOLTAGE_GATED_CALCIUM_CHANNEL_COMPLEX	15	0.621161	1.48625	0.0498489	0.18542
GOLGI_APPARATUS	199	0.416358	1.4859	0.0010661	0.183462
REGULATION_OF_MAPKKK_CASCADE	19	0.59232	1.48571	0.0360111	0.181175
PROTEIN_KINASE_INHIBITOR_ACTIVITY	24	0.556179	1.48378	0.0337553	0.182036
POSITIVE_REGULATION_OF_TRANSCRIPTIONDNA_DEPENDENT	99	0.444361	1.48295	0.00926999	0.180914
RAS_GTPASE_BINDING	23	0.550743	1.48189	0.036061	0.18019
PEROXISOME_ORGANIZATION_AND_BIOGENESIS	15	0.609329	1.47661	0.0488889	0.184428
PURINE_NUCLEOTIDE_BINDING	191	0.416668	1.47567	0.00105708	0.183455
ADENYL_NUCLEOTIDE_BINDING	150	0.41979	1.46159	0.00320171	0.203871
PYROPHOSPHATASE_ACTIVITY	204	0.410685	1.4613	0.00212314	0.201807
GTPASE_REGULATOR_ACTIVITY	113	0.430365	1.4611	0.00451467	0.199782
SMALL_CONJUGATING_PROTEIN_LIGASE_ACTIVITY	45	0.486381	1.45762	0.0245796	0.203587
UBIQUITIN_CYCLE	46	0.490144	1.45629	0.0351317	0.203379
PROTEIN_KINASE_CASCADE	273	0.402213	1.45405	0	0.205032
CALCIUM_CHANNEL_ACTIVITY	32	0.515112	1.45204	0.0407895	0.206463
CAMP_MEDIATED_SIGNALING	65	0.455773	1.44918	0.0321429	0.209468
KINASE_BINDING	65	0.455537	1.44651	0.026764	0.211638
SMALL_PROTEIN_CONJUGATING_ENZYME_ACTIVITY	46	0.478098	1.44537	0.0313725	0.211446
POSITIVE_REGULATION_OF_RNA_METABOLIC_PROCESS	101	0.429585	1.44324	0.0114025	0.213167
HYDROLASE_ACTIVITY_ACTING_ON_ACID_ANHYDRIDES	206	0.406325	1.44309	0.0021254	0.21104
ATPASE_ACTIVITY_COUPLED_TO_MOVEMENT_OF_SUBSTANCES	38	0.49712	1.44297	0.0297927	0.208889
PROTEIN_AMINO_ACID_DEPHOSPHORYLATION	63	0.457053	1.43915	0.0321429	0.213563
NEGATIVE_REGULATION_OF_METABOLIC_PROCESS	230	0.404556	1.43651	0	0.216195
GOLGI_VESICLE_TRANSPORT	45	0.483132	1.43581	0.0315657	0.215202
NEGATIVE_REGULATION_OF_CELLULAR_METABOLIC_PROCESS	227	0.40033	1.43443	0	0.215533
FEEDING_BEHAVIOR	23	0.537703	1.4344	0.0444444	0.213355
PROTEIN_KINASE_BINDING	58	0.457931	1.43429	0.0442804	0.211413
ACTIVATION_OF_PROTEIN_KINASE_ACTIVITY	23	0.53857	1.4337	0.0470914	0.21054
CYTOSKELETON_ORGANIZATION_AND_BIOGENESIS	195	0.404462	1.43106	0.0031679	0.210985
NUCLEOTIDE_BINDING	202	0.40446	1.42973	0.00212089	0.211532
POST_TRANSLATIONAL_PROTEIN_MODIFICATION	439	0.38682	1.42582	0	0.216274
CYTOSKELETAL_PROTEIN_BINDING	148	0.411883	1.42389	0.00757576	0.217583
PROTEIN_CATABOLIC_PROCESS	62	0.449783	1.41799	0.0337079	0.222592
REGULATION_OF_CELLULAR_COMPONENT_ORGANIZATION_AND_BIOGENESIS	108	0.419094	1.41545	0.0178771	0.225309
VESICLE_MEDIATED_TRANSPORT	180	0.400286	1.41261	0.00422833	0.228408
PROTEIN_AMINO_ACID_PHOSPHORYLATION	253	0.392011	1.41213	0.00207684	0.227235
GTP_BINDING	44	0.470541	1.41197	0.0417722	0.225426
GUANYL_NUCLEOTIDE_BINDING	45	0.46774	1.40826	0.0426908	0.230785
ATPASE_ACTIVITY_COUPLED	85	0.42853	1.40481	0.0175439	0.233203
REGULATION_OF_TRANSCRIPTION_FROM_RNA_POLYMERASE_II_PROMOTER	259	0.390559	1.40224	0.00205339	0.236166
REGULATION_OF_SIGNAL_TRANSDUCTION	200	0.39201	1.39419	0.00629591	0.244903
CHROMATIN_MODIFICATION	45	0.473231	1.39246	0.0405577	0.246323
TUBULIN_BINDING	42	0.470498	1.39065	0.0482846	0.245664
MICROTUBULE_CYTOSKELETON	136	0.401821	1.38673	0.00767544	0.249215

## Sheet: C6.Separate
	Human: Enriched in low metagene								Mouse: Enriched in non-transposon controls
NAME	SIZE	ES	NES	NOM p-val	FDR q-val			NAME	SIZE	ES	NES	NOM p-val	FDR q-val
SIRNA_EIF4GI_UP	84	-0.444017	-1.83629	0	0.0265354			STK33_SKM_UP	81	-0.554856	-2.23002	0	0.0048028
MYC_UP.V1_UP	139	-0.380873	-1.70413	0	0.0388432			STK33_NOMO_UP	107	-0.520324	-2.18694	0	0.0024014
RB_P107_DN.V1_UP	125	-0.388998	-1.66297	0	0.0361442			BMI1_DN.V1_DN	55	-0.571012	-2.11787	0	0.00439727
HOXA9_DN.V1_DN	166	-0.360224	-1.65945	0	0.0271081			STK33_UP	93	-0.518789	-2.10986	0	0.00372503
RPS14_DN.V1_DN	157	-0.349123	-1.5398	0	0.0631854			RELA_DN.V1_UP	47	-0.59118	-2.10741	0	0.00298003
CRX_DN.V1_DN	122	-0.343465	-1.4661	0	0.0916284			SNF5_DN.V1_DN	45	-0.596441	-2.09656	0	0.00274285
BMI1_DN.V1_UP	142	-0.332742	-1.43896	0	0.0964635			IL21_UP.V1_UP	49	-0.580318	-2.09341	0	0.00235101
ESC_V6.5_UP_EARLY.V1_DN	159	-0.321205	-1.42719	0.0106383	0.0880339			KRAS.PROSTATE_UP.V1_DN	24	-0.694433	-2.08249	0	0.00249162
LEF1_UP.V1_UP	183	-0.310535	-1.42515	0	0.0812731			IL2_UP.V1_UP	53	-0.562238	-2.0725	0	0.00242184
BMI1_DN_MEL18_DN.V1_UP	131	-0.329495	-1.4173	0	0.0770683			BCAT.100_UP.V1_UP	19	-0.686704	-2.04984	0	0.00296334
RB_P130_DN.V1_UP	112	-0.314843	-1.37652	0	0.0944592			IL15_UP.V1_UP	56	-0.556289	-2.03124	0	0.00269394
MTOR_UP.N4.V1_UP	186	-0.299739	-1.36345	0	0.089257			CAHOY_ASTROGLIAL	34	-0.605412	-2.01788	0	0.00246945
MEL18_DN.V1_UP	130	-0.315436	-1.35968	0.020202	0.0870567			RPS14_DN.V1_UP	58	-0.550342	-2.01566	0	0.00243718
CSR_EARLY_UP.V1_UP	137	-0.309889	-1.35405	0	0.0887506			HOXA9_DN.V1_UP	73	-0.503488	-1.96186	0	0.0041272
CAHOY_ASTROGLIAL	88	-0.32652	-1.33923	0.00819672	0.0935194			WNT_UP.V1_UP	53	-0.534447	-1.96159	0	0.00385205
MTOR_UP.V1_UP	145	-0.30819	-1.33319	0.0123457	0.0919204			VEGF_A_UP.V1_UP	49	-0.510709	-1.90109	0.00234192	0.00687993
CAMP_UP.V1_UP	167	-0.290954	-1.31116	0.0135135	0.103904			KRAS.600.LUNG.BREAST_UP.V1_UP	62	-0.500005	-1.88151	0	0.00801492
CSR_LATE_UP.V1_UP	144	-0.304407	-1.31027	0.0128205	0.0987838			ATF2_S_UP.V1_DN	63	-0.487072	-1.87439	0	0.00824826
SNF5_DN.V1_UP	163	-0.287555	-1.27479	0.0434783	0.13388			CAHOY_OLIGODENDROCUTIC	37	-0.548282	-1.8728	0.00252525	0.00781414
IL15_UP.V1_UP	167	-0.276064	-1.23694	0.0434783	0.171506			AKT_UP_MTOR_DN.V1_UP	65	-0.492781	-1.87121	0	0.00751804
ATF2_UP.V1_UP	176	-0.261263	-1.18936	0.0119048	0.22005			P53_DN.V2_DN	38	-0.522165	-1.80423	0.00235849	0.0152386
								PDGF_ERK_DN.V1_DN	56	-0.475707	-1.782	0	0.0181556
	Enriched in high metagene							PRC2_EDD_UP.V1_DN	58	-0.483625	-1.73801	0	0.0269068
NAME	SIZE	ES	NES	NOM p-val	FDR q-val			BMI1_DN_MEL18_DN.V1_DN	52	-0.481256	-1.73341	0.00239234	0.0268443
KRAS.KIDNEY_UP.V1_UP	131	0.553577	1.91928	0	0			IL21_UP.V1_DN	38	-0.504729	-1.73026	0.0118765	0.0264314
JAK2_DN.V1_DN	132	0.496233	1.69943	0	0.00843725			MEL18_DN.V1_DN	51	-0.475309	-1.72052	0	0.0275969
CAMP_UP.V1_DN	170	0.475302	1.67087	0	0.0105605			KRAS.LUNG.BREAST_UP.V1_UP	28	-0.536387	-1.71932	0.014742	0.0269497
CAHOY_NEURONAL	92	0.485001	1.6223	0.00232288	0.0184087			PTEN_DN.V1_UP	45	-0.490047	-1.71397	0.00966184	0.0269652
KRAS.300_UP.V1_UP	134	0.435511	1.50951	0.00333704	0.0785585			CRX_DN.V1_DN	60	-0.453083	-1.71281	0.00952381	0.0263991
PRC2_EZH2_UP.V1_DN	174	0.404532	1.43799	0.00107991	0.173609			ESC_V6.5_UP_LATE.V1_DN	61	-0.447192	-1.67732	0.00493827	0.0329778
ESC_V6.5_UP_EARLY.V1_UP	147	0.411559	1.42572	0	0.173563			CORDENONSI_YAP_CONSERVED_SIGNATURE	35	-0.503268	-1.67299	0.00252525	0.032872
MTOR_UP.N4.V1_DN	161	0.406603	1.42515	0.00748663	0.152879			P53_DN.V2_UP	42	-0.461618	-1.64189	0.0115741	0.0407159
STK33_NOMO_UP	249	0.390592	1.40703	0.00309598	0.171928			EGFR_UP.V1_UP	67	-0.423866	-1.63528	0.00746269	0.0419968
TBK1.DF_UP	260	0.387154	1.40153	0.00205761	0.164858			LEF1_UP.V1_DN	54	-0.446012	-1.62737	0.00481928	0.0434735
KRAS.50_UP.V1_UP	44	0.466031	1.38599	0.0406607	0.187006			ATF2_UP.V1_DN	59	-0.431131	-1.61026	0.0124069	0.0479573
BCAT_BILD_ET_AL_DN	41	0.469594	1.38086	0.0348837	0.182946			NOTCH_DN.V1_DN	39	-0.464261	-1.59753	0.0139535	0.0510125
STK33_UP	250	0.379165	1.35554	0.00831601	0.230913			CAHOY_NEURONAL	46	-0.436659	-1.58637	0.0221675	0.0545045
CSR_EARLY_UP.V1_DN	119	0.398671	1.35544	0.0314254	0.21463			CAMP_UP.V1_UP	101	-0.378369	-1.58634	0.00254453	0.0530701
PRC2_EDD_UP.V1_DN	170	0.385559	1.35337	0.0120482	0.204663			KRAS.300_UP.V1_UP	50	-0.430223	-1.5685	0.0251256	0.0597391
								KRAS.AMP.LUNG_UP.V1_UP	32	-0.470726	-1.5622	0.026764	0.0612696
								PRC2_EZH2_UP.V1_DN	63	-0.399003	-1.53184	0.0144231	0.0760556
								IL15_UP.V1_DN	43	-0.444654	-1.52742	0.0296296	0.0769657
								ESC_J1_UP_EARLY.V1_DN	69	-0.388241	-1.52673	0.0075	0.0754172
								P53_DN.V1_DN	69	-0.385666	-1.50908	0.00721154	0.0838183
								IL2_UP.V1_DN	46	-0.420923	-1.49633	0.0425	0.0886056
								ESC_J1_UP_LATE.V1_UP	64	-0.384686	-1.48795	0.026506	0.0918864
								CYCLIN_D1_UP.V1_UP	68	-0.382985	-1.48538	0.0334129	0.0916094
								MEK_UP.V1_DN	51	-0.402993	-1.48218	0.0437018	0.0913803
								CAMP_UP.V1_DN	90	-0.36612	-1.48064	0.010101	0.0904717
								E2F1_UP.V1_DN	77	-0.370577	-1.47514	0.0218447	0.091511
								TBK1.DF_UP	127	-0.335302	-1.4653	0.0134409	0.0941452
								ESC_V6.5_UP_EARLY.V1_DN	71	-0.377367	-1.4644	0.023753	0.0930432
								MTOR_UP.V1_DN	73	-0.372777	-1.45828	0.0240642	0.0956625
								ATF2_S_UP.V1_UP	45	-0.415281	-1.4502	0.0447059	0.0996113
								LEF1_UP.V1_UP	65	-0.380439	-1.42847	0.038835	0.107216
								MEK_UP.V1_UP	71	-0.352865	-1.40119	0.0408163	0.114496
								TGFB_UP.V1_DN	70	-0.360334	-1.38836	0.0475059	0.122141
								ESC_V6.5_UP_LATE.V1_UP	69	-0.353287	-1.36498	0.0472637	0.133705
