# Supplementary material for: Identification of a neuronal transcription factor network involved in medulloblastoma development
Source: Acta Neuropathol Commun. 2013 Jul 11;1:35. doi: 10.1186/2051-5960-1-35 (PMC3893591; doi:10.1186/2051-5960-1-35)
Supplement: Additional file 13 — SB inserts in controls Bed file containing all SB insertion site information from all control cerebellar samples analysed, mapped against the NCBI37/mm9 genome build. [file 2051-5960-1-35-S13.BED]

chr10	101124174	101124175	3.Control-B-910_PTS11-910.L-454-SB068:R-454-SB164.NlaIII	3	-
chr10	102873160	102873161	3.Control-B-1002_PTS11-1002.L-454-SB037:R-454-SB133.NlaIII	1	+
chr10	103422078	103422079	6.Control-B-1064_PTS11-1064.L-454-SB016:R-454-SB112.NlaIII	1	+
chr10	10351863	10351864	3.Control-B-852_PTS11-852.L-454-SB012:R-454-SB108.NlaIII	1	+
chr10	10368216	10368217	3.Control-B-910_PTS11-910.L-454-SB068:R-454-SB164.NlaIII	2	+
chr10	103685411	103685412	3.Control-B-878_PTS11-878.L-454-SB044:R-454-SB140.NlaIII	1	+
chr10	103835125	103835126	3.Control-B-925_PTS11-925.null:R-454-SB101.NlaIII	1	+
chr10	104141043	104141044	3.Control-B-1012_PTS11-1012.L-454-SB045:R-454-SB141.NlaIII	1	-
chr10	104499534	104499535	6.Control-B-1062_PTS11-1062.L-454-SB059:R-454-SB155.NlaIII	1	+
chr10	104539779	104539780	6.Control-B-1086_PTS11-1086.L-454-SB019:R-454-SB115.NlaIII	2	+
chr10	104594127	104594128	6.Control-B-1086_PTS11-1086.L-454-SB019:R-454-SB115.NlaIII	1	+
chr10	105144480	105144481	3.Control-B-925_PTS11-925.null:R-454-SB101.NlaIII	1	+
chr10	105243269	105243270	3.Control-B-1020_PTS11-1020.L-454-SB069:R-454-SB165.NlaIII	5	+
chr10	105826099	105826100	3.Control-B-1014_PTS11-1014.L-454-SB053:R-454-SB149.NlaIII	3	-
chr10	105928573	105928574	6.Control-B-1063_PTS11-1063.L-454-SB067:R-454-SB163.NlaIII	1	-
chr10	105987153	105987154	6.Control-B-1062_PTS11-1062.L-454-SB059:R-454-SB155.NlaIII	1	-
chr10	106041583	106041584	3.Control-B-910_PTS11-910.L-454-SB068:R-454-SB164.NlaIII	1	+
chr10	106224439	106224440	3.Control-B-1024_PTS11-1024.null:R-454-SB102.NlaIII	1	-
chr10	106399227	106399228	3.Control-B-925_PTS11-925.null:R-454-SB101.NlaIII	1	-
chr10	106981490	106981491	3.Control-B-925_PTS11-925.null:R-454-SB101.NlaIII	1	+
chr10	107234723	107234724	6.Control-B-1091_PTS11-1091.L-454-SB035:R-454-SB131.BfaI	1	-
chr10	107622832	107622833	3.Control-B-871_PTS11-871.L-454-SB028:R-454-SB124.NlaIII	4	+
chr10	10770298	10770299	3.Control-B-925_PTS11-925.null:R-454-SB101.NlaIII	1	-
chr10	108006096	108006097	3.Control-B-925_PTS11-925.null:R-454-SB101.NlaIII	1	-
chr10	108062889	108062890	3.Control-B-925_PTS11-925.null:R-454-SB101.NlaIII	1	+
chr10	109210490	109210491	3.Control-B-910_PTS11-910.L-454-SB068:R-454-SB164.NlaIII	1	+
chr10	109435012	109435013	3.Control-B-926_PTS11-926.L-454-SB013:R-454-SB109.NlaIII	1	-
chr10	109778803	109778804	3.Control-B-877_PTS11-877.L-454-SB036:R-454-SB132.NlaIII	1	-
chr10	110218965	110218966	3.Control-B-878_PTS11-878.L-454-SB044:R-454-SB140.NlaIII	1	-
chr10	110411859	110411860	3.Control-B-1002_PTS11-1002.L-454-SB037:R-454-SB133.NlaIII	1	+
chr10	110686019	110686020	3.Control-B-925_PTS11-925.null:R-454-SB101.NlaIII	1	-
chr10	110689886	110689887	6.Control-B-1086_PTS11-1086.L-454-SB019:R-454-SB115.NlaIII	1	+
chr10	111932005	111932006	3.Control-B-871_PTS11-871.L-454-SB028:R-454-SB124.NlaIII	1	-
chr10	112166083	112166084	6.Control-B-1086_PTS11-1086.L-454-SB019:R-454-SB115.BfaI	3	-
chr10	112273624	112273625	3.Control-B-1020_PTS11-1020.L-454-SB069:R-454-SB165.NlaIII	1	-
chr10	112590918	112590919	3.Control-B-878_PTS11-878.L-454-SB044:R-454-SB140.NlaIII	1	-
chr10	112887021	112887022	3.Control-B-1020_PTS11-1020.L-454-SB069:R-454-SB165.NlaIII	3	+
chr10	113075077	113075078	3.Control-B-1012_PTS11-1012.L-454-SB045:R-454-SB141.NlaIII	12	-
chr10	113306633	113306634	3.Control-B-900_PTS11-900.L-454-SB052:R-454-SB148.NlaIII	1	-
chr10	11331592	11331593	3.Control-B-925_PTS11-925.null:R-454-SB101.NlaIII	1	-
chr10	115020069	115020070	6.Control-B-1088_PTS11-1088.L-454-SB027:R-454-SB123.NlaIII	1	-
chr10	115144112	115144113	3.Control-B-900_PTS11-900.L-454-SB052:R-454-SB148.NlaIII	3	-
chr10	115405462	115405463	3.Control-B-852_PTS11-852.L-454-SB012:R-454-SB108.NlaIII	2	-
chr10	115528244	115528245	3.Control-B-925_PTS11-925.null:R-454-SB101.NlaIII	1	-
chr10	115796886	115796887	3.Control-B-925_PTS11-925.null:R-454-SB101.NlaIII	1	-
chr10	115809235	115809236	6.Control-B-1081_PTS11-1081.L-454-SB011:R-454-SB107.NlaIII	1	-
chr10	116516025	116516026	3.Control-B-1002_PTS11-1002.L-454-SB037:R-454-SB133.NlaIII	1	-
chr10	116839243	116839244	3.Control-B-1020_PTS11-1020.L-454-SB069:R-454-SB165.NlaIII	3	-
chr10	116848947	116848948	3.Control-B-1014_PTS11-1014.L-454-SB053:R-454-SB149.NlaIII	1	-
chr10	116945704	116945705	3.Control-B-891_PTS11-898.L-454-SB029:R-454-SB125.NlaIII	1	-
chr10	117442895	117442896	3.Control-B-925_PTS11-925.null:R-454-SB101.NlaIII	1	+
chr10	118049383	118049384	3.Control-B-925_PTS11-925.null:R-454-SB101.NlaIII	1	-
chr10	118140447	118140448	3.Control-B-891_PTS11-898.L-454-SB029:R-454-SB125.NlaIII	1	+
chr10	119188306	119188307	3.Control-B-925_PTS11-925.null:R-454-SB101.NlaIII	1	-
chr10	119216547	119216548	3.Control-B-925_PTS11-925.null:R-454-SB101.NlaIII	1	-
chr10	119549308	119549309	3.Control-B-925_PTS11-925.null:R-454-SB101.NlaIII	2	-
chr10	119651776	119651777	6.Control-B-1086_PTS11-1086.L-454-SB019:R-454-SB115.NlaIII	1	-
chr10	119920611	119920612	3.Control-B-925_PTS11-925.null:R-454-SB101.NlaIII	1	+
chr10	120127114	120127115	3.Control-B-900_PTS11-900.L-454-SB052:R-454-SB148.NlaIII	1	-
chr10	120364999	120365000	3.Control-B-1024_PTS11-1024.null:R-454-SB102.NlaIII	8	-
chr10	120409743	120409744	3.Control-B-925_PTS11-925.null:R-454-SB101.NlaIII	1	-
chr10	121212257	121212258	6.Control-B-1061_PTS11-1061.L-454-SB051:R-454-SB147.NlaIII	2	+
chr10	121281097	121281098	3.Control-B-1002_PTS11-1002.L-454-SB037:R-454-SB133.NlaIII	1	-
chr10	12138380	12138381	3.Control-B-900_PTS11-900.L-454-SB052:R-454-SB148.NlaIII	1	-
chr10	121442022	121442023	3.Control-B-925_PTS11-925.null:R-454-SB101.NlaIII	2	+
chr10	121729243	121729244	3.Control-B-871_PTS11-871.L-454-SB028:R-454-SB124.NlaIII	2	+
chr10	122239660	122239661	6.Control-B-1080_PTS11-1080.L-454-SB003:R-454-SB099.NlaIII	2	+
chr10	122841186	122841187	3.Control-B-1020_PTS11-1020.L-454-SB069:R-454-SB165.NlaIII	1	+
chr10	123165945	123165946	3.Control-B-900_PTS11-900.L-454-SB052:R-454-SB148.BfaI	19	-
chr10	123370630	123370631	3.Control-B-900_PTS11-900.L-454-SB052:R-454-SB148.NlaIII	1	+
chr10	123936642	123936643	3.Control-B-1002_PTS11-1002.L-454-SB037:R-454-SB133.NlaIII	1	-
chr10	124080587	124080588	3.Control-B-925_PTS11-925.null:R-454-SB101.NlaIII	1	+
chr10	124127699	124127700	3.Control-B-925_PTS11-925.null:R-454-SB101.NlaIII	2	+
chr10	124509109	124509110	3.Control-B-1012_PTS11-1012.L-454-SB045:R-454-SB141.NlaIII	1	-
chr10	125945777	125945778	3.Control-B-900_PTS11-900.L-454-SB052:R-454-SB148.NlaIII	1	-
chr10	126172920	126172921	3.Control-B-925_PTS11-925.null:R-454-SB101.NlaIII	1	+
chr10	126289359	126289360	3.Control-B-852_PTS11-852.L-454-SB012:R-454-SB108.BfaI	1	+
chr10	126868305	126868306	3.Control-B-925_PTS11-925.null:R-454-SB101.NlaIII	1	-
chr10	126976356	126976357	3.Control-B-900_PTS11-900.L-454-SB052:R-454-SB148.NlaIII	2	+
chr10	127043847	127043848	3.Control-B-1020_PTS11-1020.L-454-SB069:R-454-SB165.NlaIII	4	+
chr10	127122795	127122796	3.Control-B-925_PTS11-925.null:R-454-SB101.NlaIII	4	-
chr10	128060191	128060192	3.Control-B-1012_PTS11-1012.L-454-SB045:R-454-SB141.NlaIII	2	-
chr10	128272619	128272620	6.Control-B-1091_PTS11-1091.L-454-SB035:R-454-SB131.NlaIII	1	+
chr10	128397554	128397555	3.Control-B-852_PTS11-852.L-454-SB012:R-454-SB108.NlaIII	1	-
chr10	128554181	128554182	3.Control-B-900_PTS11-900.L-454-SB052:R-454-SB148.NlaIII	1	-
chr10	128601638	128601639	3.Control-B-1020_PTS11-1020.L-454-SB069:R-454-SB165.NlaIII	1	-
chr10	128822371	128822372	3.Control-B-925_PTS11-925.null:R-454-SB101.NlaIII	2	+
chr10	128899447	128899448	3.Control-B-1002_PTS11-1002.L-454-SB037:R-454-SB133.NlaIII	10	-
chr10	129095673	129095674	3.Control-B-1014_PTS11-1014.L-454-SB053:R-454-SB149.NlaIII	4	+
chr10	129459170	129459171	3.Control-B-1020_PTS11-1020.L-454-SB069:R-454-SB165.NlaIII	12	-
chr10	129471448	129471449	3.Control-B-878_PTS11-878.L-454-SB044:R-454-SB140.NlaIII	1	+
chr10	129733903	129733904	3.Control-B-900_PTS11-900.L-454-SB052:R-454-SB148.NlaIII	2	-
chr10	129857886	129857887	3.Control-B-925_PTS11-925.null:R-454-SB101.NlaIII	1	+
chr10	13804714	13804715	3.Control-B-900_PTS11-900.L-454-SB052:R-454-SB148.NlaIII	1	-
chr10	14368717	14368718	6.Control-B-1086_PTS11-1086.L-454-SB019:R-454-SB115.BfaI	1	-
chr10	14444347	14444348	3.Control-B-925_PTS11-925.null:R-454-SB101.NlaIII	1	-
chr10	15589320	15589321	3.Control-B-910_PTS11-910.L-454-SB068:R-454-SB164.NlaIII	1	+
chr10	15700553	15700554	3.Control-B-925_PTS11-925.null:R-454-SB101.NlaIII	1	+
chr10	15869916	15869917	3.Control-B-1020_PTS11-1020.L-454-SB069:R-454-SB165.NlaIII	1	-
chr10	15881767	15881768	3.Control-B-1002_PTS11-1002.L-454-SB037:R-454-SB133.NlaIII	7	+
chr10	15952612	15952613	3.Control-B-910_PTS11-910.L-454-SB068:R-454-SB164.NlaIII	1	-
chr10	16359659	16359660	3.Control-B-1002_PTS11-1002.L-454-SB037:R-454-SB133.NlaIII	5	-
chr10	16444545	16444546	3.Control-B-910_PTS11-910.L-454-SB068:R-454-SB164.NlaIII	2	+
chr10	19310906	19310907	3.Control-B-926_PTS11-926.L-454-SB013:R-454-SB109.NlaIII	1	-
chr10	19673554	19673555	3.Control-B-925_PTS11-925.null:R-454-SB101.NlaIII	1	-
chr10	19738069	19738070	6.Control-B-1062_PTS11-1062.L-454-SB059:R-454-SB155.NlaIII	8	-
chr10	19779838	19779839	3.Control-B-925_PTS11-925.null:R-454-SB101.NlaIII	1	+
chr10	19929631	19929632	3.Control-B-1014_PTS11-1014.L-454-SB053:R-454-SB149.NlaIII	1	+
chr10	20774973	20774974	3.Control-B-925_PTS11-925.null:R-454-SB101.NlaIII	1	+
chr10	20849661	20849662	3.Control-B-878_PTS11-878.L-454-SB044:R-454-SB140.NlaIII	1	-
chr10	20865888	20865889	3.Control-B-1014_PTS11-1014.L-454-SB053:R-454-SB149.BfaI	1	-
chr10	23209575	23209576	6.Control-B-1065_PTS11-1065.L-454-SB024:R-454-SB120.NlaIII	2	+
chr10	23861314	23861315	3.Control-B-1014_PTS11-1014.L-454-SB053:R-454-SB149.NlaIII	2	+
chr10	24139349	24139350	3.Control-B-925_PTS11-925.null:R-454-SB101.NlaIII	1	+
chr10	24292815	24292816	3.Control-B-925_PTS11-925.null:R-454-SB101.NlaIII	1	-
chr10	24515704	24515705	3.Control-B-856_PTS11-856.L-454-SB020:R-454-SB116.NlaIII	3	+
chr10	24905971	24905972	3.Control-B-1002_PTS11-1002.L-454-SB037:R-454-SB133.NlaIII	4	+
chr10	26026380	26026381	3.Control-B-925_PTS11-925.null:R-454-SB101.NlaIII	2	+
chr10	26202191	26202192	3.Control-B-925_PTS11-925.null:R-454-SB101.NlaIII	2	+
chr10	26885814	26885815	3.Control-B-1014_PTS11-1014.L-454-SB053:R-454-SB149.NlaIII	1	+
chr10	26934964	26934965	3.Control-B-1020_PTS11-1020.L-454-SB069:R-454-SB165.NlaIII	3	+
chr10	27997635	27997636	3.Control-B-1012_PTS11-1012.L-454-SB045:R-454-SB141.NlaIII	2	-
chr10	28048874	28048875	3.Control-B-925_PTS11-925.null:R-454-SB101.NlaIII	1	+
chr10	28143667	28143668	6.Control-B-1091_PTS11-1091.L-454-SB035:R-454-SB131.NlaIII	1	-
chr10	28915200	28915201	8.Control-B-1024_PTS11-1024.L-454-SB008:null.BfaI	1	-
chr10	29069620	29069621	3.Control-B-891_PTS11-898.L-454-SB029:R-454-SB125.BfaI	1	+
chr10	29180828	29180829	3.Control-B-925_PTS11-925.null:R-454-SB101.NlaIII	2	+
chr10	29730223	29730224	3.Control-B-925_PTS11-925.null:R-454-SB101.NlaIII	1	+
chr10	29749721	29749722	3.Control-B-926_PTS11-926.L-454-SB013:R-454-SB109.NlaIII	1	+
chr10	30849635	30849636	3.Control-B-1002_PTS11-1002.L-454-SB037:R-454-SB133.NlaIII	4	+
chr10	31789268	31789269	6.Control-B-1065_PTS11-1065.L-454-SB024:R-454-SB120.NlaIII	2	+
chr10	31964466	31964467	3.Control-B-925_PTS11-925.null:R-454-SB101.NlaIII	2	+
chr10	32070110	32070111	3.Control-B-925_PTS11-925.null:R-454-SB101.NlaIII	1	+
chr10	32531840	32531841	3.Control-B-900_PTS11-900.L-454-SB052:R-454-SB148.NlaIII	2	-
chr10	32584914	32584915	3.Control-B-925_PTS11-925.null:R-454-SB101.NlaIII	1	+
chr10	32607829	32607830	3.Control-B-925_PTS11-925.null:R-454-SB101.NlaIII	1	+
chr10	33192397	33192398	3.Control-B-925_PTS11-925.null:R-454-SB101.NlaIII	1	-
chr10	33503542	33503543	3.Control-B-1014_PTS11-1014.L-454-SB053:R-454-SB149.NlaIII	1	+
chr10	34549408	34549409	3.Control-B-1012_PTS11-1012.L-454-SB045:R-454-SB141.NlaIII	1	-
chr10	34599642	34599643	3.Control-B-925_PTS11-925.null:R-454-SB101.NlaIII	1	-
chr10	35041742	35041743	6.Control-B-1062_PTS11-1062.L-454-SB059:R-454-SB155.BfaI	1	+
chr10	35174640	35174641	3.Control-B-1020_PTS11-1020.L-454-SB069:R-454-SB165.NlaIII	2	+
chr10	35756898	35756899	3.Control-B-910_PTS11-910.L-454-SB068:R-454-SB164.NlaIII	1	-
chr10	3725373	3725374	3.Control-B-856_PTS11-856.L-454-SB020:R-454-SB116.NlaIII	5	+
chr10	39457086	39457087	3.Control-B-878_PTS11-878.L-454-SB044:R-454-SB140.NlaIII	3	-
chr10	39854786	39854787	3.Control-B-925_PTS11-925.null:R-454-SB101.NlaIII.Merge	2	-
chr10	39948874	39948875	3.Control-B-926_PTS11-926.L-454-SB013:R-454-SB109.NlaIII	1	-
chr10	40442512	40442513	3.Control-B-852_PTS11-852.L-454-SB012:R-454-SB108.NlaIII	1	+
chr10	40822458	40822459	6.Control-B-1080_PTS11-1080.L-454-SB003:R-454-SB099.NlaIII	1	+
chr10	41593844	41593845	3.Control-B-925_PTS11-925.null:R-454-SB101.NlaIII	2	-
chr10	41609327	41609328	6.Control-B-1060_PTS11-1060.L-454-SB043:R-454-SB139.NlaIII	1	+
chr10	41823798	41823799	3.Control-B-1002_PTS11-1002.L-454-SB037:R-454-SB133.NlaIII	3	+
chr10	42113652	42113653	3.Control-B-910_PTS11-910.L-454-SB068:R-454-SB164.NlaIII	1	+
chr10	42931320	42931321	3.Control-B-900_PTS11-900.L-454-SB052:R-454-SB148.NlaIII	1	-
chr10	4298881	4298882	3.Control-B-1014_PTS11-1014.L-454-SB053:R-454-SB149.NlaIII	1	+
chr10	43071557	43071558	3.Control-B-1012_PTS11-1012.L-454-SB045:R-454-SB141.NlaIII	1	+
chr10	43315972	43315973	3.Control-B-1002_PTS11-1002.L-454-SB037:R-454-SB133.NlaIII	1	+
chr10	44194757	44194758	3.Control-B-910_PTS11-910.L-454-SB068:R-454-SB164.NlaIII	1	-
chr10	44908220	44908221	3.Control-B-1024_PTS11-1024.null:R-454-SB102.NlaIII	7	-
chr10	45769014	45769015	3.Control-B-1020_PTS11-1020.L-454-SB069:R-454-SB165.NlaIII	2	-
chr10	45781688	45781689	3.Control-B-925_PTS11-925.null:R-454-SB101.NlaIII	3	+
chr10	46253024	46253025	3.Control-B-1012_PTS11-1012.L-454-SB045:R-454-SB141.NlaIII	3	+
chr10	47337245	47337246	3.Control-B-925_PTS11-925.null:R-454-SB101.NlaIII	1	-
chr10	47651538	47651539	3.Control-B-1012_PTS11-1012.L-454-SB045:R-454-SB141.NlaIII	1	+
chr10	48221954	48221955	3.Control-B-925_PTS11-925.null:R-454-SB101.NlaIII	1	-
chr10	48241708	48241709	3.Control-B-925_PTS11-925.null:R-454-SB101.NlaIII	1	+
chr10	48636982	48636983	3.Control-B-1020_PTS11-1020.L-454-SB069:R-454-SB165.NlaIII	1	+
chr10	48649845	48649846	3.Control-B-925_PTS11-925.null:R-454-SB101.NlaIII	1	+
chr10	49053108	49053109	3.Control-B-1002_PTS11-1002.L-454-SB037:R-454-SB133.NlaIII	5	+
chr10	49467967	49467968	3.Control-B-925_PTS11-925.null:R-454-SB101.NlaIII	1	+
chr10	49936791	49936792	3.Control-B-925_PTS11-925.null:R-454-SB101.NlaIII	1	-
chr10	50201151	50201152	3.Control-B-1002_PTS11-1002.L-454-SB037:R-454-SB133.NlaIII	1	+
chr10	5073471	5073472	3.Control-B-1020_PTS11-1020.L-454-SB069:R-454-SB165.NlaIII	5	-
chr10	51590496	51590497	3.Control-B-925_PTS11-925.null:R-454-SB101.NlaIII	1	-
chr10	5217194	5217195	3.Control-B-1020_PTS11-1020.L-454-SB069:R-454-SB165.NlaIII	1	-
chr10	52498478	52498479	3.Control-B-852_PTS11-852.L-454-SB012:R-454-SB108.NlaIII	3	-
chr10	53049871	53049872	3.Control-B-925_PTS11-925.null:R-454-SB101.NlaIII	1	+
chr10	5306211	5306212	3.Control-B-900_PTS11-900.L-454-SB052:R-454-SB148.NlaIII	1	-
chr10	53382538	53382539	3.Control-B-1024_PTS11-1024.null:R-454-SB102.NlaIII	4	+
chr10	53877707	53877708	3.Control-B-910_PTS11-910.L-454-SB068:R-454-SB164.NlaIII	1	-
chr10	54620309	54620310	3.Control-B-925_PTS11-925.null:R-454-SB101.NlaIII	1	-
chr10	54634056	54634057	3.Control-B-925_PTS11-925.null:R-454-SB101.NlaIII	1	+
chr10	54995693	54995694	3.Control-B-925_PTS11-925.null:R-454-SB101.NlaIII	1	-
chr10	55041059	55041060	3.Control-B-910_PTS11-910.L-454-SB068:R-454-SB164.NlaIII	1	-
chr10	56220479	56220480	3.Control-B-900_PTS11-900.L-454-SB052:R-454-SB148.NlaIII	1	-
chr10	56239398	56239399	3.Control-B-900_PTS11-900.L-454-SB052:R-454-SB148.NlaIII	1	-
chr10	57410394	57410395	3.Control-B-1012_PTS11-1012.L-454-SB045:R-454-SB141.NlaIII	8	-
chr10	57419140	57419141	3.Control-B-925_PTS11-925.null:R-454-SB101.NlaIII	1	-
chr10	57798555	57798556	3.Control-B-926_PTS11-926.L-454-SB013:R-454-SB109.NlaIII	1	+
chr10	58276938	58276939	3.Control-B-925_PTS11-925.null:R-454-SB101.NlaIII	1	-
chr10	58711965	58711966	3.Control-B-925_PTS11-925.null:R-454-SB101.NlaIII	1	-
chr10	58981936	58981937	3.Control-B-925_PTS11-925.null:R-454-SB101.NlaIII	2	+
chr10	5908277	5908278	3.Control-B-925_PTS11-925.null:R-454-SB101.NlaIII	1	+
chr10	59243414	59243415	3.Control-B-878_PTS11-878.L-454-SB044:R-454-SB140.NlaIII	2	+
chr10	59867948	59867949	6.Control-B-1064_PTS11-1064.L-454-SB016:R-454-SB112.NlaIII	1	-
chr10	59945074	59945075	3.Control-B-900_PTS11-900.L-454-SB052:R-454-SB148.NlaIII	1	+
chr10	60710740	60710741	3.Control-B-1020_PTS11-1020.L-454-SB069:R-454-SB165.NlaIII	2	+
chr10	62053059	62053060	3.Control-B-1020_PTS11-1020.L-454-SB069:R-454-SB165.NlaIII	2	-
chr10	62203939	62203940	3.Control-B-871_PTS11-871.L-454-SB028:R-454-SB124.NlaIII	2	+
chr10	62274356	62274357	6.Control-B-1086_PTS11-1086.L-454-SB019:R-454-SB115.NlaIII	2	-
chr10	62449615	62449616	3.Control-B-1002_PTS11-1002.L-454-SB037:R-454-SB133.NlaIII	1	+
chr10	62465854	62465855	3.Control-B-1020_PTS11-1020.L-454-SB069:R-454-SB165.NlaIII	1	+
chr10	6265194	6265195	3.Control-B-925_PTS11-925.null:R-454-SB101.NlaIII	1	+
chr10	62769976	62769977	3.Control-B-925_PTS11-925.null:R-454-SB101.NlaIII	1	+
chr10	63087067	63087068	3.Control-B-1012_PTS11-1012.L-454-SB045:R-454-SB141.NlaIII	32	+
chr10	63144970	63144971	3.Control-B-925_PTS11-925.null:R-454-SB101.NlaIII	1	-
chr10	63222963	63222964	3.Control-B-925_PTS11-925.null:R-454-SB101.NlaIII	2	+
chr10	63265601	63265602	3.Control-B-925_PTS11-925.null:R-454-SB101.NlaIII	1	+
chr10	63336106	63336107	3.Control-B-925_PTS11-925.null:R-454-SB101.NlaIII	1	+
chr10	63642040	63642041	3.Control-B-925_PTS11-925.null:R-454-SB101.NlaIII	1	-
chr10	63822988	63822989	3.Control-B-925_PTS11-925.null:R-454-SB101.NlaIII	1	-
chr10	64018726	64018727	3.Control-B-925_PTS11-925.null:R-454-SB101.NlaIII	1	-
chr10	64127133	64127134	6.Control-B-1086_PTS11-1086.L-454-SB019:R-454-SB115.BfaI	14	+
chr10	64412557	64412558	3.Control-B-925_PTS11-925.null:R-454-SB101.NlaIII	3	-
chr10	65338290	65338291	3.Control-B-925_PTS11-925.null:R-454-SB101.NlaIII	1	-
chr10	65749402	65749403	3.Control-B-852_PTS11-852.L-454-SB012:R-454-SB108.NlaIII	1	+
chr10	66227859	66227860	3.Control-B-925_PTS11-925.null:R-454-SB101.NlaIII	1	+
chr10	66506878	66506879	3.Control-B-1002_PTS11-1002.L-454-SB037:R-454-SB133.NlaIII	1	-
chr10	67225263	67225264	3.Control-B-1024_PTS11-1024.null:R-454-SB102.NlaIII	1	-
chr10	67670386	67670387	3.Control-B-910_PTS11-910.L-454-SB068:R-454-SB164.NlaIII	1	-
chr10	67910936	67910937	6.Control-B-1062_PTS11-1062.L-454-SB059:R-454-SB155.NlaIII	1	-
chr10	67997713	67997714	6.Control-B-1088_PTS11-1088.L-454-SB027:R-454-SB123.NlaIII	1	+
chr10	68073461	68073462	3.Control-B-891_PTS11-898.L-454-SB029:R-454-SB125.NlaIII	2	+
chr10	68107598	68107599	3.Control-B-925_PTS11-925.null:R-454-SB101.NlaIII	1	+
chr10	68134491	68134492	3.Control-B-925_PTS11-925.null:R-454-SB101.NlaIII	1	+
chr10	68254486	68254487	3.Control-B-871_PTS11-871.L-454-SB028:R-454-SB124.NlaIII	1	-
chr10	68505167	68505168	3.Control-B-925_PTS11-925.null:R-454-SB101.NlaIII	3	-
chr10	68968683	68968684	3.Control-B-926_PTS11-926.L-454-SB013:R-454-SB109.BfaI	19	+
chr10	69138907	69138908	6.Control-B-1088_PTS11-1088.L-454-SB027:R-454-SB123.NlaIII	1	+
chr10	69348176	69348177	3.Control-B-925_PTS11-925.null:R-454-SB101.NlaIII	1	+
chr10	69959184	69959185	3.Control-B-1024_PTS11-1024.null:R-454-SB102.NlaIII	7	-
chr10	69970103	69970104	3.Control-B-925_PTS11-925.null:R-454-SB101.NlaIII	1	-
chr10	70220491	70220492	3.Control-B-925_PTS11-925.null:R-454-SB101.NlaIII	1	-
chr10	70338694	70338695	3.Control-B-925_PTS11-925.null:R-454-SB101.NlaIII	1	+
chr10	70397060	70397061	3.Control-B-925_PTS11-925.null:R-454-SB101.NlaIII	2	-
chr10	70689317	70689318	3.Control-B-925_PTS11-925.null:R-454-SB101.NlaIII	5	-
chr10	70778422	70778423	3.Control-B-925_PTS11-925.null:R-454-SB101.NlaIII	1	+
chr10	70898109	70898110	3.Control-B-925_PTS11-925.null:R-454-SB101.NlaIII	2	+
chr10	71319194	71319195	3.Control-B-925_PTS11-925.null:R-454-SB101.NlaIII	1	+
chr10	71330363	71330364	3.Control-B-925_PTS11-925.null:R-454-SB101.NlaIII	2	-
chr10	71402854	71402855	3.Control-B-925_PTS11-925.null:R-454-SB101.NlaIII	2	+
chr10	71420782	71420783	3.Control-B-925_PTS11-925.null:R-454-SB101.NlaIII	2	+
chr10	71446853	71446854	3.Control-B-900_PTS11-900.L-454-SB052:R-454-SB148.NlaIII	2	+
chr10	71492247	71492248	3.Control-B-1020_PTS11-1020.L-454-SB069:R-454-SB165.NlaIII	1	-
chr10	71561523	71561524	3.Control-B-925_PTS11-925.null:R-454-SB101.NlaIII	3	-
chr10	71670821	71670822	3.Control-B-925_PTS11-925.null:R-454-SB101.NlaIII	1	-
chr10	71720545	71720546	3.Control-B-925_PTS11-925.null:R-454-SB101.NlaIII	1	+
chr10	71721121	71721122	3.Control-B-925_PTS11-925.null:R-454-SB101.NlaIII	5	+
chr10	71839562	71839563	3.Control-B-925_PTS11-925.null:R-454-SB101.NlaIII	1	-
chr10	71841123	71841124	3.Control-B-925_PTS11-925.null:R-454-SB101.NlaIII	1	-
chr10	71845593	71845594	3.Control-B-852_PTS11-852.L-454-SB012:R-454-SB108.NlaIII	3	-
chr10	7192527	7192528	6.Control-B-1061_PTS11-1061.L-454-SB051:R-454-SB147.NlaIII	1	-
chr10	71949145	71949146	3.Control-B-1002_PTS11-1002.L-454-SB037:R-454-SB133.NlaIII	3	-
chr10	71983405	71983406	3.Control-B-925_PTS11-925.null:R-454-SB101.NlaIII	1	+
chr10	71999463	71999464	3.Control-B-925_PTS11-925.null:R-454-SB101.NlaIII	1	-
chr10	72189868	72189869	3.Control-B-925_PTS11-925.null:R-454-SB101.NlaIII	2	-
chr10	72194702	72194703	3.Control-B-925_PTS11-925.null:R-454-SB101.NlaIII	2	+
chr10	72319944	72319945	3.Control-B-900_PTS11-900.L-454-SB052:R-454-SB148.NlaIII	1	-
chr10	72339164	72339165	3.Control-B-925_PTS11-925.null:R-454-SB101.NlaIII	1	+
chr10	72343429	72343430	3.Control-B-925_PTS11-925.null:R-454-SB101.NlaIII	1	-
chr10	72403205	72403206	8.Control-B-925_PTS11-925.L-454-SB016:null.BfaI	8	-
chr10	72450346	72450347	3.Control-B-925_PTS11-925.null:R-454-SB101.NlaIII	1	-
chr10	72573127	72573128	3.Control-B-925_PTS11-925.null:R-454-SB101.NlaIII	1	+
chr10	72574799	72574800	3.Control-B-925_PTS11-925.null:R-454-SB101.NlaIII	2	-
chr10	72758187	72758188	3.Control-B-891_PTS11-898.L-454-SB029:R-454-SB125.NlaIII	1	-
chr10	72799681	72799682	3.Control-B-925_PTS11-925.null:R-454-SB101.NlaIII	1	-
chr10	72953164	72953165	3.Control-B-925_PTS11-925.null:R-454-SB101.NlaIII	1	+
chr10	72957792	72957793	8.Control-B-925_PTS11-925.L-454-SB016:null.BfaI	1	-
chr10	73035977	73035978	3.Control-B-925_PTS11-925.null:R-454-SB101.NlaIII	1	+
chr10	73333402	73333403	3.Control-B-925_PTS11-925.null:R-454-SB101.NlaIII	3	+
chr10	73367030	73367031	3.Control-B-925_PTS11-925.null:R-454-SB101.NlaIII	1	+
chr10	73406642	73406643	3.Control-B-925_PTS11-925.null:R-454-SB101.NlaIII	2	+
chr10	73442609	73442610	3.Control-B-925_PTS11-925.null:R-454-SB101.NlaIII	3	-
chr10	73519738	73519739	3.Control-B-925_PTS11-925.null:R-454-SB101.NlaIII	1	+
chr10	73910349	73910350	3.Control-B-925_PTS11-925.null:R-454-SB101.NlaIII	1	-
chr10	74062479	74062480	3.Control-B-925_PTS11-925.null:R-454-SB101.NlaIII	2	-
chr10	74111328	74111329	3.Control-B-925_PTS11-925.null:R-454-SB101.NlaIII	1	+
chr10	74158133	74158134	3.Control-B-925_PTS11-925.null:R-454-SB101.NlaIII	2	+
chr10	74189568	74189569	3.Control-B-925_PTS11-925.null:R-454-SB101.NlaIII	1	-
chr10	74293090	74293091	3.Control-B-925_PTS11-925.null:R-454-SB101.NlaIII	1	-
chr10	74309797	74309798	3.Control-B-925_PTS11-925.null:R-454-SB101.NlaIII	1	-
chr10	74587139	74587140	3.Control-B-900_PTS11-900.L-454-SB052:R-454-SB148.NlaIII	21	+
chr10	74624550	74624551	3.Control-B-925_PTS11-925.null:R-454-SB101.NlaIII	1	+
chr10	74637185	74637186	3.Control-B-1002_PTS11-1002.L-454-SB037:R-454-SB133.NlaIII	9	-
chr10	74695209	74695210	3.Control-B-900_PTS11-900.L-454-SB052:R-454-SB148.NlaIII	1	-
chr10	74720503	74720504	3.Control-B-900_PTS11-900.L-454-SB052:R-454-SB148.NlaIII	3	-
chr10	74727859	74727860	3.Control-B-925_PTS11-925.null:R-454-SB101.NlaIII	1	+
chr10	75179254	75179255	3.Control-B-900_PTS11-900.L-454-SB052:R-454-SB148.NlaIII	1	+
chr10	7546034	7546035	8.Control-B-925_PTS11-925.L-454-SB016:null.BfaI	2	-
chr10	76339900	76339901	6.Control-B-1060_PTS11-1060.L-454-SB043:R-454-SB139.NlaIII	1	+
chr10	76882376	76882377	3.Control-B-925_PTS11-925.null:R-454-SB101.NlaIII	1	-
chr10	77961757	77961758	3.Control-B-925_PTS11-925.null:R-454-SB101.NlaIII	3	-
chr10	78061255	78061256	6.Control-B-1061_PTS11-1061.L-454-SB051:R-454-SB147.NlaIII	2	-
chr10	78551682	78551683	3.Control-B-1020_PTS11-1020.L-454-SB069:R-454-SB165.NlaIII	2	-
chr10	78567267	78567268	3.Control-B-925_PTS11-925.null:R-454-SB101.NlaIII	1	-
chr10	78818707	78818708	3.Control-B-878_PTS11-878.L-454-SB044:R-454-SB140.NlaIII	1	-
chr10	81012441	81012442	3.Control-B-910_PTS11-910.L-454-SB068:R-454-SB164.NlaIII	1	-
chr10	82282981	82282982	6.Control-B-1088_PTS11-1088.L-454-SB027:R-454-SB123.NlaIII	2	+
chr10	82426031	82426032	3.Control-B-925_PTS11-925.null:R-454-SB101.NlaIII	1	+
chr10	83044038	83044039	3.Control-B-1012_PTS11-1012.L-454-SB045:R-454-SB141.NlaIII	1	+
chr10	83381705	83381706	3.Control-B-1024_PTS11-1024.null:R-454-SB102.NlaIII	1	-
chr10	84249641	84249642	3.Control-B-878_PTS11-878.L-454-SB044:R-454-SB140.NlaIII	1	+
chr10	84394212	84394213	3.Control-B-1012_PTS11-1012.L-454-SB045:R-454-SB141.NlaIII	2	-
chr10	8497209	8497210	3.Control-B-1018_PTS11-1018.L-454-SB061:R-454-SB157.NlaIII	5	+
chr10	85330968	85330969	3.Control-B-1020_PTS11-1020.L-454-SB069:R-454-SB165.NlaIII	1	+
chr10	85988734	85988735	3.Control-B-878_PTS11-878.L-454-SB044:R-454-SB140.NlaIII	1	-
chr10	8600114	8600115	3.Control-B-925_PTS11-925.null:R-454-SB101.NlaIII	1	-
chr10	86138594	86138595	6.Control-B-1091_PTS11-1091.L-454-SB035:R-454-SB131.NlaIII	2	-
chr10	86908943	86908944	3.Control-B-925_PTS11-925.null:R-454-SB101.NlaIII	1	-
chr10	87685754	87685755	3.Control-B-900_PTS11-900.L-454-SB052:R-454-SB148.NlaIII	2	-
chr10	87740810	87740811	3.Control-B-1024_PTS11-1024.null:R-454-SB102.NlaIII	2	-
chr10	88734334	88734335	3.Control-B-1014_PTS11-1014.L-454-SB053:R-454-SB149.NlaIII	7	-
chr10	88871323	88871324	3.Control-B-1020_PTS11-1020.L-454-SB069:R-454-SB165.NlaIII	1	-
chr10	89660180	89660181	3.Control-B-925_PTS11-925.null:R-454-SB101.NlaIII	2	-
chr10	89664777	89664778	3.Control-B-1024_PTS11-1024.null:R-454-SB102.NlaIII	1	+
chr10	89809114	89809115	3.Control-B-852_PTS11-852.L-454-SB012:R-454-SB108.NlaIII	1	+
chr10	89815865	89815866	3.Control-B-925_PTS11-925.null:R-454-SB101.NlaIII	2	+
chr10	90039422	90039423	6.Control-B-1088_PTS11-1088.L-454-SB027:R-454-SB123.BfaI	10	-
chr10	90135524	90135525	3.Control-B-1020_PTS11-1020.L-454-SB069:R-454-SB165.NlaIII	3	-
chr10	90229416	90229417	3.Control-B-871_PTS11-871.L-454-SB028:R-454-SB124.NlaIII	2	+
chr10	91925806	91925807	3.Control-B-1014_PTS11-1014.L-454-SB053:R-454-SB149.NlaIII	1	+
chr10	92644882	92644883	3.Control-B-1018_PTS11-1018.L-454-SB061:R-454-SB157.NlaIII	2	-
chr10	92681891	92681892	3.Control-B-878_PTS11-878.L-454-SB044:R-454-SB140.BfaI	1	+
chr10	93455216	93455217	3.Control-B-910_PTS11-910.L-454-SB068:R-454-SB164.NlaIII	1	-
chr10	94562419	94562420	3.Control-B-900_PTS11-900.L-454-SB052:R-454-SB148.NlaIII	1	-
chr10	94901346	94901347	3.Control-B-1002_PTS11-1002.L-454-SB037:R-454-SB133.NlaIII	2	+
chr10	94979405	94979406	3.Control-B-925_PTS11-925.null:R-454-SB101.NlaIII	1	-
chr10	95519443	95519444	3.Control-B-877_PTS11-877.L-454-SB036:R-454-SB132.NlaIII	1	+
chr10	95685732	95685733	3.Control-B-1024_PTS11-1024.null:R-454-SB102.NlaIII	1	-
chr10	96015597	96015598	3.Control-B-1020_PTS11-1020.L-454-SB069:R-454-SB165.NlaIII	4	+
chr10	96316184	96316185	3.Control-B-1020_PTS11-1020.L-454-SB069:R-454-SB165.NlaIII	3	+
chr10	96794203	96794204	6.Control-B-1063_PTS11-1063.L-454-SB067:R-454-SB163.NlaIII	1	+
chr10	97114738	97114739	3.Control-B-925_PTS11-925.null:R-454-SB101.NlaIII	1	-
chr10	97252498	97252499	3.Control-B-925_PTS11-925.null:R-454-SB101.NlaIII	1	-
chr10	97284767	97284768	3.Control-B-925_PTS11-925.null:R-454-SB101.NlaIII	1	+
chr10	97356728	97356729	3.Control-B-1002_PTS11-1002.L-454-SB037:R-454-SB133.NlaIII	1	+
chr10	97428175	97428176	3.Control-B-877_PTS11-877.L-454-SB036:R-454-SB132.NlaIII	1	+
chr10	97671358	97671359	3.Control-B-925_PTS11-925.null:R-454-SB101.NlaIII	1	-
chr10	97841434	97841435	3.Control-B-910_PTS11-910.L-454-SB068:R-454-SB164.NlaIII	1	+
chr10	98022844	98022845	8.Control-B-925_PTS11-925.L-454-SB016:null.BfaI	14	-
chr10	99039477	99039478	3.Control-B-1018_PTS11-1018.L-454-SB061:R-454-SB157.NlaIII	2	-
chr10	99474986	99474987	3.Control-B-925_PTS11-925.null:R-454-SB101.NlaIII	1	-
chr10	99745241	99745242	3.Control-B-925_PTS11-925.null:R-454-SB101.NlaIII	2	+
chr11	101891856	101891857	3.Control-B-1020_PTS11-1020.L-454-SB069:R-454-SB165.NlaIII	6	+
chr11	102083893	102083894	3.Control-B-856_PTS11-856.L-454-SB020:R-454-SB116.NlaIII	1	+
chr11	102923743	102923744	3.Control-B-925_PTS11-925.null:R-454-SB101.NlaIII	1	+
chr11	104225513	104225514	3.Control-B-1002_PTS11-1002.L-454-SB037:R-454-SB133.NlaIII	1	+
chr11	104237536	104237537	3.Control-B-1020_PTS11-1020.L-454-SB069:R-454-SB165.NlaIII	1	+
chr11	104790880	104790881	3.Control-B-1020_PTS11-1020.L-454-SB069:R-454-SB165.NlaIII	1	+
chr11	104983191	104983192	6.Control-B-1060_PTS11-1060.L-454-SB043:R-454-SB139.NlaIII	2	-
chr11	105055860	105055861	3.Control-B-878_PTS11-878.L-454-SB044:R-454-SB140.BfaI.Freq=60|3.Control-B-878_PTS11-878.L-454-SB044:R-454-SB140.NlaIII.Freq=3	60	-
chr11	105108265	105108266	3.Control-B-1002_PTS11-1002.L-454-SB037:R-454-SB133.NlaIII	4	+
chr11	105545327	105545328	3.Control-B-1020_PTS11-1020.L-454-SB069:R-454-SB165.NlaIII	3	-
chr11	105837697	105837698	3.Control-B-871_PTS11-871.L-454-SB028:R-454-SB124.NlaIII	2	-
chr11	105913323	105913324	3.Control-B-878_PTS11-878.L-454-SB044:R-454-SB140.NlaIII	2	+
chr11	106653906	106653907	3.Control-B-1020_PTS11-1020.L-454-SB069:R-454-SB165.NlaIII	1	+
chr11	106712588	106712589	3.Control-B-1002_PTS11-1002.L-454-SB037:R-454-SB133.NlaIII	1	-
chr11	106981098	106981099	3.Control-B-926_PTS11-926.L-454-SB013:R-454-SB109.NlaIII	1	+
chr11	107243032	107243033	3.Control-B-877_PTS11-877.L-454-SB036:R-454-SB132.BfaI	2	+
chr11	107524512	107524513	3.Control-B-1020_PTS11-1020.L-454-SB069:R-454-SB165.NlaIII	3	+
chr11	10856703	10856704	6.Control-B-1064_PTS11-1064.L-454-SB016:R-454-SB112.NlaIII	1	+
chr11	109243005	109243006	3.Control-B-871_PTS11-871.L-454-SB028:R-454-SB124.NlaIII	1	+
chr11	109421368	109421369	3.Control-B-878_PTS11-878.L-454-SB044:R-454-SB140.NlaIII	2	+
chr11	10998007	10998008	3.Control-B-1024_PTS11-1024.null:R-454-SB102.NlaIII	1	-
chr11	110489522	110489523	3.Control-B-877_PTS11-877.L-454-SB036:R-454-SB132.NlaIII	1	+
chr11	110553700	110553701	3.Control-B-900_PTS11-900.L-454-SB052:R-454-SB148.NlaIII	1	-
chr11	110977745	110977746	3.Control-B-877_PTS11-877.L-454-SB036:R-454-SB132.NlaIII	1	+
chr11	111131603	111131604	3.Control-B-1014_PTS11-1014.L-454-SB053:R-454-SB149.NlaIII	6	+
chr11	111372448	111372449	3.Control-B-1020_PTS11-1020.L-454-SB069:R-454-SB165.NlaIII	2	+
chr11	111865254	111865255	3.Control-B-925_PTS11-925.null:R-454-SB101.NlaIII	1	+
chr11	111991039	111991040	6.Control-B-1088_PTS11-1088.L-454-SB027:R-454-SB123.NlaIII	1	-
chr11	112766947	112766948	6.Control-B-1064_PTS11-1064.L-454-SB016:R-454-SB112.NlaIII	1	+
chr11	113006109	113006110	3.Control-B-910_PTS11-910.L-454-SB068:R-454-SB164.NlaIII	1	-
chr11	113159345	113159346	3.Control-B-900_PTS11-900.L-454-SB052:R-454-SB148.NlaIII	1	-
chr11	113208085	113208086	3.Control-B-1002_PTS11-1002.L-454-SB037:R-454-SB133.NlaIII	1	+
chr11	113741327	113741328	6.Control-B-1065_PTS11-1065.L-454-SB024:R-454-SB120.NlaIII	1	+
chr11	11437902	11437903	3.Control-B-1020_PTS11-1020.L-454-SB069:R-454-SB165.NlaIII	1	+
chr11	115085818	115085819	3.Control-B-877_PTS11-877.L-454-SB036:R-454-SB132.BfaI	1	+
chr11	116328984	116328985	3.Control-B-910_PTS11-910.L-454-SB068:R-454-SB164.NlaIII	3	-
chr11	11686157	11686158	3.Control-B-1012_PTS11-1012.L-454-SB045:R-454-SB141.NlaIII	1	+
chr11	117606202	117606203	3.Control-B-891_PTS11-898.L-454-SB029:R-454-SB125.NlaIII	1	+
chr11	117864330	117864331	3.Control-B-1020_PTS11-1020.L-454-SB069:R-454-SB165.NlaIII	9	-
chr11	11941043	11941044	3.Control-B-891_PTS11-898.L-454-SB029:R-454-SB125.BfaI	1	-
chr11	119808247	119808248	3.Control-B-1020_PTS11-1020.L-454-SB069:R-454-SB165.NlaIII	3	+
chr11	119981166	119981167	3.Control-B-1020_PTS11-1020.L-454-SB069:R-454-SB165.BfaI	1	-
chr11	120090543	120090544	3.Control-B-1012_PTS11-1012.L-454-SB045:R-454-SB141.NlaIII	3	+
chr11	120427649	120427650	3.Control-B-900_PTS11-900.L-454-SB052:R-454-SB148.NlaIII	1	+
chr11	120493776	120493777	3.Control-B-925_PTS11-925.null:R-454-SB101.NlaIII	1	-
chr11	121110113	121110114	3.Control-B-1020_PTS11-1020.L-454-SB069:R-454-SB165.NlaIII	1	-
chr11	121639614	121639615	3.Control-B-1020_PTS11-1020.L-454-SB069:R-454-SB165.NlaIII	1	+
chr11	12278244	12278245	3.Control-B-1020_PTS11-1020.L-454-SB069:R-454-SB165.NlaIII	1	+
chr11	12954946	12954947	3.Control-B-856_PTS11-856.L-454-SB020:R-454-SB116.NlaIII	4	+
chr11	13059298	13059299	3.Control-B-910_PTS11-910.L-454-SB068:R-454-SB164.BfaI	3	+
chr11	13099882	13099883	3.Control-B-1020_PTS11-1020.L-454-SB069:R-454-SB165.NlaIII	10	+
chr11	13357525	13357526	3.Control-B-1024_PTS11-1024.null:R-454-SB102.NlaIII	4	+
chr11	14081645	14081646	3.Control-B-925_PTS11-925.null:R-454-SB101.NlaIII	1	+
chr11	14844088	14844089	3.Control-B-925_PTS11-925.null:R-454-SB101.NlaIII	1	+
chr11	15212012	15212013	3.Control-B-871_PTS11-871.L-454-SB028:R-454-SB124.NlaIII	1	-
chr11	16054507	16054508	3.Control-B-900_PTS11-900.L-454-SB052:R-454-SB148.NlaIII	1	-
chr11	16184827	16184828	3.Control-B-910_PTS11-910.L-454-SB068:R-454-SB164.NlaIII	2	-
chr11	17188299	17188300	3.Control-B-856_PTS11-856.L-454-SB020:R-454-SB116.NlaIII	3	+
chr11	17731583	17731584	3.Control-B-900_PTS11-900.L-454-SB052:R-454-SB148.NlaIII	1	+
chr11	18311949	18311950	6.Control-B-1060_PTS11-1060.L-454-SB043:R-454-SB139.NlaIII	1	-
chr11	18801841	18801842	3.Control-B-925_PTS11-925.null:R-454-SB101.NlaIII	3	+
chr11	19247579	19247580	3.Control-B-900_PTS11-900.L-454-SB052:R-454-SB148.NlaIII	2	+
chr11	20463852	20463853	3.Control-B-1020_PTS11-1020.L-454-SB069:R-454-SB165.NlaIII	2	+
chr11	20827961	20827962	3.Control-B-910_PTS11-910.L-454-SB068:R-454-SB164.NlaIII	1	-
chr11	21047982	21047983	3.Control-B-925_PTS11-925.null:R-454-SB101.NlaIII	2	-
chr11	21546128	21546129	3.Control-B-878_PTS11-878.L-454-SB044:R-454-SB140.NlaIII	3	-
chr11	21560065	21560066	6.Control-B-1064_PTS11-1064.L-454-SB016:R-454-SB112.BfaI	2	+
chr11	21842810	21842811	3.Control-B-910_PTS11-910.L-454-SB068:R-454-SB164.NlaIII	1	+
chr11	22387371	22387372	3.Control-B-1020_PTS11-1020.L-454-SB069:R-454-SB165.NlaIII	2	-
chr11	23581638	23581639	3.Control-B-1018_PTS11-1018.L-454-SB061:R-454-SB157.NlaIII	1	+
chr11	23784856	23784857	3.Control-B-925_PTS11-925.null:R-454-SB101.NlaIII	2	+
chr11	24113126	24113127	6.Control-B-1061_PTS11-1061.L-454-SB051:R-454-SB147.BfaI	1	+
chr11	24876719	24876720	8.Control-B-1024_PTS11-1024.L-454-SB008:null.BfaI	22	-
chr11	25117649	25117650	3.Control-B-910_PTS11-910.L-454-SB068:R-454-SB164.NlaIII	2	-
chr11	26614907	26614908	6.Control-B-1060_PTS11-1060.L-454-SB043:R-454-SB139.NlaIII	1	-
chr11	28486002	28486003	3.Control-B-1002_PTS11-1002.L-454-SB037:R-454-SB133.NlaIII	3	-
chr11	29859883	29859884	3.Control-B-877_PTS11-877.L-454-SB036:R-454-SB132.NlaIII	2	-
chr11	30166388	30166389	3.Control-B-1024_PTS11-1024.null:R-454-SB102.NlaIII	7	+
chr11	30325372	30325373	3.Control-B-1002_PTS11-1002.L-454-SB037:R-454-SB133.NlaIII	1	-
chr11	3059838	3059839	3.Control-B-900_PTS11-900.L-454-SB052:R-454-SB148.NlaIII	1	+
chr11	3077597	3077598	3.Control-B-1012_PTS11-1012.L-454-SB045:R-454-SB141.NlaIII	1	+
chr11	3089006	3089007	3.Control-B-1002_PTS11-1002.L-454-SB037:R-454-SB133.NlaIII	2	-
chr11	30920529	30920530	3.Control-B-1024_PTS11-1024.null:R-454-SB102.NlaIII	1	-
chr11	31231129	31231130	3.Control-B-925_PTS11-925.null:R-454-SB101.NlaIII	1	+
chr11	31960687	31960688	6.Control-B-1061_PTS11-1061.L-454-SB051:R-454-SB147.NlaIII	1	-
chr11	32598805	32598806	3.Control-B-871_PTS11-871.L-454-SB028:R-454-SB124.NlaIII	1	-
chr11	32641438	32641439	3.Control-B-925_PTS11-925.null:R-454-SB101.NlaIII	1	+
chr11	32705100	32705101	6.Control-B-1063_PTS11-1063.L-454-SB067:R-454-SB163.NlaIII	1	+
chr11	32841482	32841483	3.Control-B-877_PTS11-877.L-454-SB036:R-454-SB132.NlaIII	1	+
chr11	33294822	33294823	3.Control-B-925_PTS11-925.null:R-454-SB101.NlaIII	1	+
chr11	33573353	33573354	3.Control-B-871_PTS11-871.L-454-SB028:R-454-SB124.NlaIII	1	+
chr11	34556833	34556834	3.Control-B-891_PTS11-898.L-454-SB029:R-454-SB125.NlaIII	1	-
chr11	34970644	34970645	3.Control-B-925_PTS11-925.null:R-454-SB101.NlaIII	1	-
chr11	35584366	35584367	3.Control-B-900_PTS11-900.L-454-SB052:R-454-SB148.NlaIII	1	-
chr11	36133772	36133773	3.Control-B-925_PTS11-925.null:R-454-SB101.NlaIII	2	+
chr11	3640875	3640876	3.Control-B-925_PTS11-925.null:R-454-SB101.NlaIII	1	+
chr11	36460646	36460647	3.Control-B-925_PTS11-925.null:R-454-SB101.NlaIII	1	+
chr11	36460917	36460918	3.Control-B-852_PTS11-852.L-454-SB012:R-454-SB108.NlaIII	6	+
chr11	36546457	36546458	3.Control-B-925_PTS11-925.null:R-454-SB101.NlaIII	1	+
chr11	36619089	36619090	3.Control-B-1002_PTS11-1002.L-454-SB037:R-454-SB133.NlaIII	4	+
chr11	36715650	36715651	3.Control-B-925_PTS11-925.null:R-454-SB101.NlaIII	1	+
chr11	36785439	36785440	3.Control-B-925_PTS11-925.null:R-454-SB101.NlaIII	1	-
chr11	36786122	36786123	3.Control-B-925_PTS11-925.null:R-454-SB101.NlaIII	1	-
chr11	36836775	36836776	3.Control-B-925_PTS11-925.null:R-454-SB101.NlaIII	1	-
chr11	36845977	36845978	3.Control-B-925_PTS11-925.null:R-454-SB101.NlaIII	4	+
chr11	37004656	37004657	3.Control-B-925_PTS11-925.null:R-454-SB101.NlaIII	1	-
chr11	37172174	37172175	3.Control-B-925_PTS11-925.null:R-454-SB101.NlaIII	1	-
chr11	37288377	37288378	3.Control-B-925_PTS11-925.null:R-454-SB101.NlaIII	1	-
chr11	37405385	37405386	3.Control-B-1002_PTS11-1002.L-454-SB037:R-454-SB133.NlaIII	1	-
chr11	38540744	38540745	3.Control-B-1014_PTS11-1014.L-454-SB053:R-454-SB149.NlaIII	1	-
chr11	39083296	39083297	3.Control-B-925_PTS11-925.null:R-454-SB101.NlaIII	1	-
chr11	39980773	39980774	3.Control-B-925_PTS11-925.null:R-454-SB101.NlaIII	2	+
chr11	39984964	39984965	3.Control-B-925_PTS11-925.null:R-454-SB101.NlaIII	1	+
chr11	40253697	40253698	3.Control-B-925_PTS11-925.null:R-454-SB101.NlaIII	3	+
chr11	40607269	40607270	3.Control-B-925_PTS11-925.null:R-454-SB101.NlaIII	1	+
chr11	42427499	42427500	3.Control-B-900_PTS11-900.L-454-SB052:R-454-SB148.NlaIII	1	-
chr11	43277279	43277280	3.Control-B-926_PTS11-926.L-454-SB013:R-454-SB109.NlaIII	1	-
chr11	43526261	43526262	3.Control-B-1020_PTS11-1020.L-454-SB069:R-454-SB165.NlaIII	1	-
chr11	43747273	43747274	3.Control-B-891_PTS11-898.L-454-SB029:R-454-SB125.NlaIII	1	-
chr11	44277782	44277783	3.Control-B-925_PTS11-925.null:R-454-SB101.NlaIII	1	+
chr11	44362455	44362456	3.Control-B-925_PTS11-925.null:R-454-SB101.NlaIII	1	-
chr11	44454580	44454581	3.Control-B-852_PTS11-852.L-454-SB012:R-454-SB108.NlaIII	4	+
chr11	44583835	44583836	3.Control-B-900_PTS11-900.L-454-SB052:R-454-SB148.NlaIII	1	+
chr11	4461390	4461391	8.Control-B-925_PTS11-925.L-454-SB016:null.BfaI	18	+
chr11	44660338	44660339	3.Control-B-925_PTS11-925.null:R-454-SB101.NlaIII	3	+
chr11	44705728	44705729	3.Control-B-1002_PTS11-1002.L-454-SB037:R-454-SB133.NlaIII	5	+
chr11	45410200	45410201	3.Control-B-1020_PTS11-1020.L-454-SB069:R-454-SB165.NlaIII	1	-
chr11	45649267	45649268	3.Control-B-1014_PTS11-1014.L-454-SB053:R-454-SB149.NlaIII	1	-
chr11	45697027	45697028	3.Control-B-925_PTS11-925.null:R-454-SB101.NlaIII	1	-
chr11	45964760	45964761	3.Control-B-925_PTS11-925.null:R-454-SB101.NlaIII	1	+
chr11	46102273	46102274	6.Control-B-1088_PTS11-1088.L-454-SB027:R-454-SB123.BfaI	36	+
chr11	46999688	46999689	3.Control-B-856_PTS11-856.L-454-SB020:R-454-SB116.NlaIII	1	+
chr11	47016004	47016005	6.Control-B-1088_PTS11-1088.L-454-SB027:R-454-SB123.BfaI	1	+
chr11	47762235	47762236	3.Control-B-1012_PTS11-1012.L-454-SB045:R-454-SB141.NlaIII	4	+
chr11	47950603	47950604	3.Control-B-900_PTS11-900.L-454-SB052:R-454-SB148.NlaIII	2	-
chr11	48122205	48122206	3.Control-B-926_PTS11-926.L-454-SB013:R-454-SB109.NlaIII	1	-
chr11	49026741	49026742	3.Control-B-852_PTS11-852.L-454-SB012:R-454-SB108.NlaIII	1	-
chr11	49534412	49534413	3.Control-B-871_PTS11-871.L-454-SB028:R-454-SB124.NlaIII	3	-
chr11	4976763	4976764	3.Control-B-1020_PTS11-1020.L-454-SB069:R-454-SB165.NlaIII	1	+
chr11	50194310	50194311	3.Control-B-925_PTS11-925.null:R-454-SB101.NlaIII	1	+
chr11	50770561	50770562	3.Control-B-925_PTS11-925.null:R-454-SB101.NlaIII	2	+
chr11	51034803	51034804	3.Control-B-1020_PTS11-1020.L-454-SB069:R-454-SB165.NlaIII	1	+
chr11	51537409	51537410	3.Control-B-925_PTS11-925.null:R-454-SB101.NlaIII	1	+
chr11	51556914	51556915	3.Control-B-926_PTS11-926.L-454-SB013:R-454-SB109.NlaIII	1	-
chr11	53899038	53899039	3.Control-B-1012_PTS11-1012.L-454-SB045:R-454-SB141.NlaIII	2	-
chr11	55709857	55709858	3.Control-B-910_PTS11-910.L-454-SB068:R-454-SB164.NlaIII	1	-
chr11	56087812	56087813	3.Control-B-878_PTS11-878.L-454-SB044:R-454-SB140.NlaIII	2	+
chr11	56170234	56170235	3.Control-B-1012_PTS11-1012.L-454-SB045:R-454-SB141.NlaIII	2	-
chr11	5633141	5633142	3.Control-B-1012_PTS11-1012.L-454-SB045:R-454-SB141.NlaIII	2	-
chr11	56607971	56607972	3.Control-B-1002_PTS11-1002.L-454-SB037:R-454-SB133.BfaI	7	-
chr11	57508365	57508366	3.Control-B-878_PTS11-878.L-454-SB044:R-454-SB140.BfaI	51	+
chr11	57859974	57859975	3.Control-B-1002_PTS11-1002.L-454-SB037:R-454-SB133.NlaIII	7	-
chr11	60078036	60078037	3.Control-B-1012_PTS11-1012.L-454-SB045:R-454-SB141.NlaIII	1	+
chr11	60856403	60856404	3.Control-B-1002_PTS11-1002.L-454-SB037:R-454-SB133.NlaIII	2	+
chr11	61673740	61673741	3.Control-B-1020_PTS11-1020.L-454-SB069:R-454-SB165.NlaIII	5	-
chr11	63114339	63114340	3.Control-B-1020_PTS11-1020.L-454-SB069:R-454-SB165.NlaIII	4	+
chr11	64165105	64165106	3.Control-B-925_PTS11-925.null:R-454-SB101.NlaIII	2	-
chr11	64507142	64507143	6.Control-B-1062_PTS11-1062.L-454-SB059:R-454-SB155.NlaIII	2	+
chr11	64784629	64784630	6.Control-B-1062_PTS11-1062.L-454-SB059:R-454-SB155.NlaIII	1	+
chr11	65420929	65420930	3.Control-B-900_PTS11-900.L-454-SB052:R-454-SB148.NlaIII	1	-
chr11	65587697	65587698	3.Control-B-877_PTS11-877.L-454-SB036:R-454-SB132.NlaIII	1	-
chr11	65783573	65783574	3.Control-B-926_PTS11-926.L-454-SB013:R-454-SB109.NlaIII	1	-
chr11	65882169	65882170	3.Control-B-877_PTS11-877.L-454-SB036:R-454-SB132.NlaIII	1	-
chr11	66704373	66704374	3.Control-B-852_PTS11-852.L-454-SB012:R-454-SB108.BfaI	1	+
chr11	67155476	67155477	3.Control-B-910_PTS11-910.L-454-SB068:R-454-SB164.NlaIII	1	+
chr11	67965765	67965766	3.Control-B-925_PTS11-925.null:R-454-SB101.NlaIII	1	+
chr11	69137117	69137118	3.Control-B-925_PTS11-925.null:R-454-SB101.NlaIII	1	+
chr11	69555645	69555646	3.Control-B-852_PTS11-852.L-454-SB012:R-454-SB108.NlaIII	2	+
chr11	69823088	69823089	3.Control-B-1020_PTS11-1020.L-454-SB069:R-454-SB165.NlaIII	1	-
chr11	71882604	71882605	6.Control-B-1062_PTS11-1062.L-454-SB059:R-454-SB155.NlaIII	2	-
chr11	72281911	72281912	3.Control-B-925_PTS11-925.null:R-454-SB101.NlaIII	1	-
chr11	72584949	72584950	6.Control-B-1065_PTS11-1065.L-454-SB024:R-454-SB120.NlaIII	1	-
chr11	72620808	72620809	3.Control-B-856_PTS11-856.L-454-SB020:R-454-SB116.NlaIII	1	+
chr11	72973195	72973196	3.Control-B-852_PTS11-852.L-454-SB012:R-454-SB108.NlaIII	1	-
chr11	73722633	73722634	3.Control-B-1002_PTS11-1002.L-454-SB037:R-454-SB133.NlaIII	3	-
chr11	74005126	74005127	3.Control-B-877_PTS11-877.L-454-SB036:R-454-SB132.NlaIII	1	+
chr11	74521209	74521210	3.Control-B-925_PTS11-925.null:R-454-SB101.NlaIII	2	-
chr11	74628691	74628692	3.Control-B-1024_PTS11-1024.null:R-454-SB102.NlaIII	1	-
chr11	74809914	74809915	3.Control-B-877_PTS11-877.L-454-SB036:R-454-SB132.BfaI	1	+
chr11	75737156	75737157	3.Control-B-925_PTS11-925.null:R-454-SB101.NlaIII	1	-
chr11	76626431	76626432	3.Control-B-1014_PTS11-1014.L-454-SB053:R-454-SB149.NlaIII	1	-
chr11	76773784	76773785	3.Control-B-926_PTS11-926.L-454-SB013:R-454-SB109.NlaIII	1	-
chr11	76964959	76964960	3.Control-B-1020_PTS11-1020.L-454-SB069:R-454-SB165.NlaIII	2	-
chr11	77812390	77812391	3.Control-B-925_PTS11-925.null:R-454-SB101.NlaIII	1	-
chr11	78276460	78276461	3.Control-B-878_PTS11-878.L-454-SB044:R-454-SB140.NlaIII	4	+
chr11	78696662	78696663	3.Control-B-1020_PTS11-1020.L-454-SB069:R-454-SB165.NlaIII	7	+
chr11	79301655	79301656	3.Control-B-910_PTS11-910.L-454-SB068:R-454-SB164.NlaIII	1	-
chr11	79452748	79452749	3.Control-B-910_PTS11-910.L-454-SB068:R-454-SB164.NlaIII	1	-
chr11	80726797	80726798	3.Control-B-877_PTS11-877.L-454-SB036:R-454-SB132.NlaIII	1	+
chr11	81431909	81431910	3.Control-B-871_PTS11-871.L-454-SB028:R-454-SB124.NlaIII	1	-
chr11	8274787	8274788	3.Control-B-925_PTS11-925.null:R-454-SB101.NlaIII	1	+
chr11	83838097	83838098	3.Control-B-1018_PTS11-1018.L-454-SB061:R-454-SB157.NlaIII	1	-
chr11	84253808	84253809	3.Control-B-1024_PTS11-1024.null:R-454-SB102.NlaIII	2	+
chr11	84751272	84751273	3.Control-B-891_PTS11-898.L-454-SB029:R-454-SB125.NlaIII	1	-
chr11	85499592	85499593	3.Control-B-891_PTS11-898.L-454-SB029:R-454-SB125.NlaIII	3	+
chr11	85530043	85530044	3.Control-B-878_PTS11-878.L-454-SB044:R-454-SB140.NlaIII	1	+
chr11	85552561	85552562	3.Control-B-1014_PTS11-1014.L-454-SB053:R-454-SB149.NlaIII	2	+
chr11	85678021	85678022	3.Control-B-878_PTS11-878.L-454-SB044:R-454-SB140.BfaI	2	-
chr11	85775383	85775384	3.Control-B-1002_PTS11-1002.L-454-SB037:R-454-SB133.NlaIII	8	+
chr11	85958646	85958647	3.Control-B-856_PTS11-856.L-454-SB020:R-454-SB116.NlaIII	1	-
chr11	86971532	86971533	3.Control-B-1020_PTS11-1020.L-454-SB069:R-454-SB165.NlaIII	2	+
chr11	87057514	87057515	6.Control-B-1081_PTS11-1081.L-454-SB011:R-454-SB107.BfaI	2	-
chr11	87692009	87692010	3.Control-B-1002_PTS11-1002.L-454-SB037:R-454-SB133.NlaIII	5	+
chr11	88533170	88533171	3.Control-B-878_PTS11-878.L-454-SB044:R-454-SB140.NlaIII	2	-
chr11	88607127	88607128	3.Control-B-900_PTS11-900.L-454-SB052:R-454-SB148.NlaIII	2	+
chr11	88771756	88771757	3.Control-B-891_PTS11-898.L-454-SB029:R-454-SB125.NlaIII	1	+
chr11	90475255	90475256	7.Control-B-909_PTS11-909.L-454-SB072:R-454-SB168.BfaI	10	-
chr11	91364148	91364149	3.Control-B-1012_PTS11-1012.L-454-SB045:R-454-SB141.NlaIII	1	+
chr11	91667572	91667573	3.Control-B-891_PTS11-898.L-454-SB029:R-454-SB125.NlaIII	1	+
chr11	91861926	91861927	3.Control-B-1020_PTS11-1020.L-454-SB069:R-454-SB165.NlaIII	1	-
chr11	92274280	92274281	3.Control-B-900_PTS11-900.L-454-SB052:R-454-SB148.NlaIII	2	+
chr11	94093732	94093733	3.Control-B-891_PTS11-898.L-454-SB029:R-454-SB125.NlaIII	3	-
chr11	94586243	94586244	6.Control-B-1088_PTS11-1088.L-454-SB027:R-454-SB123.NlaIII	2	+
chr11	94649816	94649817	3.Control-B-891_PTS11-898.L-454-SB029:R-454-SB125.NlaIII	1	+
chr11	95643652	95643653	3.Control-B-877_PTS11-877.L-454-SB036:R-454-SB132.NlaIII	1	+
chr11	96366326	96366327	3.Control-B-926_PTS11-926.L-454-SB013:R-454-SB109.NlaIII	1	-
chr11	96495330	96495331	6.Control-B-1064_PTS11-1064.L-454-SB016:R-454-SB112.NlaIII	1	+
chr11	96748195	96748196	3.Control-B-871_PTS11-871.L-454-SB028:R-454-SB124.NlaIII	1	+
chr11	97043667	97043668	3.Control-B-925_PTS11-925.null:R-454-SB101.NlaIII	1	+
chr11	98863908	98863909	6.Control-B-1061_PTS11-1061.L-454-SB051:R-454-SB147.NlaIII	1	+
chr11	99423797	99423798	3.Control-B-878_PTS11-878.L-454-SB044:R-454-SB140.NlaIII	1	+
chr12	10004714	10004715	3.Control-B-1012_PTS11-1012.L-454-SB045:R-454-SB141.NlaIII	3	-
chr12	100049308	100049309	3.Control-B-925_PTS11-925.null:R-454-SB101.NlaIII	2	+
chr12	10045618	10045619	3.Control-B-1018_PTS11-1018.L-454-SB061:R-454-SB157.NlaIII	1	+
chr12	100456942	100456943	3.Control-B-856_PTS11-856.L-454-SB020:R-454-SB116.NlaIII	2	+
chr12	100493106	100493107	3.Control-B-852_PTS11-852.L-454-SB012:R-454-SB108.NlaIII	2	+
chr12	100530209	100530210	6.Control-B-1088_PTS11-1088.L-454-SB027:R-454-SB123.BfaI	2	+
chr12	101513678	101513679	3.Control-B-878_PTS11-878.L-454-SB044:R-454-SB140.NlaIII	1	-
chr12	101600572	101600573	3.Control-B-1012_PTS11-1012.L-454-SB045:R-454-SB141.NlaIII	4	+
chr12	101678415	101678416	3.Control-B-1002_PTS11-1002.L-454-SB037:R-454-SB133.NlaIII	3	-
chr12	10234707	10234708	3.Control-B-1020_PTS11-1020.L-454-SB069:R-454-SB165.NlaIII	2	-
chr12	103096964	103096965	3.Control-B-925_PTS11-925.null:R-454-SB101.NlaIII	1	+
chr12	104199117	104199118	3.Control-B-926_PTS11-926.L-454-SB013:R-454-SB109.BfaI	2	+
chr12	104289008	104289009	3.Control-B-891_PTS11-898.L-454-SB029:R-454-SB125.NlaIII	2	+
chr12	104484832	104484833	3.Control-B-1002_PTS11-1002.L-454-SB037:R-454-SB133.NlaIII	5	-
chr12	104896295	104896296	3.Control-B-1012_PTS11-1012.L-454-SB045:R-454-SB141.BfaI	2	-
chr12	105538607	105538608	3.Control-B-910_PTS11-910.L-454-SB068:R-454-SB164.NlaIII	1	+
chr12	105543323	105543324	6.Control-B-1086_PTS11-1086.L-454-SB019:R-454-SB115.NlaIII	1	+
chr12	109108659	109108660	6.Control-B-1061_PTS11-1061.L-454-SB051:R-454-SB147.NlaIII	1	-
chr12	109865164	109865165	3.Control-B-1024_PTS11-1024.null:R-454-SB102.NlaIII	2	-
chr12	110072871	110072872	3.Control-B-878_PTS11-878.L-454-SB044:R-454-SB140.NlaIII	1	+
chr12	110932206	110932207	3.Control-B-900_PTS11-900.L-454-SB052:R-454-SB148.NlaIII	1	-
chr12	111048610	111048611	3.Control-B-1012_PTS11-1012.L-454-SB045:R-454-SB141.NlaIII	6	+
chr12	111496722	111496723	3.Control-B-856_PTS11-856.L-454-SB020:R-454-SB116.NlaIII	1	-
chr12	112306005	112306006	3.Control-B-925_PTS11-925.null:R-454-SB101.NlaIII	1	-
chr12	116289328	116289329	3.Control-B-1012_PTS11-1012.L-454-SB045:R-454-SB141.NlaIII	3	+
chr12	116834931	116834932	3.Control-B-1012_PTS11-1012.L-454-SB045:R-454-SB141.NlaIII	1	-
chr12	116852657	116852658	6.Control-B-1062_PTS11-1062.L-454-SB059:R-454-SB155.NlaIII	1	-
chr12	117865569	117865570	3.Control-B-926_PTS11-926.L-454-SB013:R-454-SB109.NlaIII	2	+
chr12	118333657	118333658	6.Control-B-1065_PTS11-1065.L-454-SB024:R-454-SB120.NlaIII	1	+
chr12	120400001	120400002	3.Control-B-925_PTS11-925.null:R-454-SB101.NlaIII	1	+
chr12	12635377	12635378	3.Control-B-926_PTS11-926.L-454-SB013:R-454-SB109.NlaIII	1	+
chr12	13383848	13383849	3.Control-B-852_PTS11-852.L-454-SB012:R-454-SB108.NlaIII	2	-
chr12	13458540	13458541	3.Control-B-925_PTS11-925.null:R-454-SB101.NlaIII	1	-
chr12	13600593	13600594	3.Control-B-852_PTS11-852.L-454-SB012:R-454-SB108.NlaIII	1	+
chr12	13917760	13917761	3.Control-B-1020_PTS11-1020.L-454-SB069:R-454-SB165.NlaIII	1	+
chr12	14071808	14071809	3.Control-B-1020_PTS11-1020.L-454-SB069:R-454-SB165.NlaIII	3	+
chr12	14646133	14646134	3.Control-B-891_PTS11-898.L-454-SB029:R-454-SB125.NlaIII	1	-
chr12	15230212	15230213	3.Control-B-900_PTS11-900.L-454-SB052:R-454-SB148.NlaIII	1	+
chr12	15466950	15466951	3.Control-B-1012_PTS11-1012.L-454-SB045:R-454-SB141.NlaIII	2	+
chr12	16041933	16041934	3.Control-B-1024_PTS11-1024.null:R-454-SB102.NlaIII	8	-
chr12	16160103	16160104	3.Control-B-910_PTS11-910.L-454-SB068:R-454-SB164.NlaIII	1	+
chr12	16352942	16352943	3.Control-B-1018_PTS11-1018.L-454-SB061:R-454-SB157.NlaIII	3	+
chr12	16658569	16658570	3.Control-B-878_PTS11-878.L-454-SB044:R-454-SB140.NlaIII	1	+
chr12	16994622	16994623	6.Control-B-1060_PTS11-1060.L-454-SB043:R-454-SB139.NlaIII	1	+
chr12	19098949	19098950	3.Control-B-891_PTS11-898.L-454-SB029:R-454-SB125.BfaI	1	+
chr12	20304974	20304975	3.Control-B-1018_PTS11-1018.L-454-SB061:R-454-SB157.NlaIII	4	+
chr12	25693783	25693784	3.Control-B-878_PTS11-878.L-454-SB044:R-454-SB140.NlaIII	1	-
chr12	25778983	25778984	3.Control-B-1020_PTS11-1020.L-454-SB069:R-454-SB165.NlaIII	2	+
chr12	26484054	26484055	3.Control-B-878_PTS11-878.L-454-SB044:R-454-SB140.NlaIII	2	-
chr12	27487803	27487804	3.Control-B-1014_PTS11-1014.L-454-SB053:R-454-SB149.NlaIII	1	+
chr12	27653257	27653258	3.Control-B-856_PTS11-856.L-454-SB020:R-454-SB116.NlaIII	1	+
chr12	27933620	27933621	3.Control-B-925_PTS11-925.null:R-454-SB101.NlaIII	3	-
chr12	27988044	27988045	3.Control-B-891_PTS11-898.L-454-SB029:R-454-SB125.NlaIII	1	-
chr12	28852671	28852672	3.Control-B-1018_PTS11-1018.L-454-SB061:R-454-SB157.NlaIII	3	+
chr12	29047399	29047400	3.Control-B-1024_PTS11-1024.null:R-454-SB102.NlaIII	3	-
chr12	29338083	29338084	3.Control-B-1020_PTS11-1020.L-454-SB069:R-454-SB165.NlaIII	2	+
chr12	30452123	30452124	3.Control-B-891_PTS11-898.L-454-SB029:R-454-SB125.NlaIII	1	+
chr12	30889508	30889509	6.Control-B-1060_PTS11-1060.L-454-SB043:R-454-SB139.NlaIII	2	-
chr12	31753851	31753852	6.Control-B-1061_PTS11-1061.L-454-SB051:R-454-SB147.NlaIII	1	+
chr12	32754505	32754506	6.Control-B-1091_PTS11-1091.L-454-SB035:R-454-SB131.NlaIII	2	+
chr12	33336970	33336971	3.Control-B-1020_PTS11-1020.L-454-SB069:R-454-SB165.NlaIII	9	+
chr12	33759703	33759704	3.Control-B-1012_PTS11-1012.L-454-SB045:R-454-SB141.NlaIII	2	-
chr12	34782914	34782915	3.Control-B-900_PTS11-900.L-454-SB052:R-454-SB148.NlaIII	1	+
chr12	35039552	35039553	3.Control-B-856_PTS11-856.L-454-SB020:R-454-SB116.NlaIII	1	+
chr12	35259673	35259674	6.Control-B-1062_PTS11-1062.L-454-SB059:R-454-SB155.NlaIII	2	+
chr12	35273480	35273481	3.Control-B-1020_PTS11-1020.L-454-SB069:R-454-SB165.NlaIII	2	-
chr12	35369790	35369791	3.Control-B-1012_PTS11-1012.L-454-SB045:R-454-SB141.NlaIII	2	+
chr12	35505148	35505149	3.Control-B-852_PTS11-852.L-454-SB012:R-454-SB108.NlaIII	1	+
chr12	36316424	36316425	3.Control-B-910_PTS11-910.L-454-SB068:R-454-SB164.NlaIII	1	-
chr12	37097503	37097504	3.Control-B-926_PTS11-926.L-454-SB013:R-454-SB109.NlaIII	1	-
chr12	3803610	3803611	3.Control-B-1024_PTS11-1024.null:R-454-SB102.NlaIII	1	-
chr12	38043850	38043851	3.Control-B-910_PTS11-910.L-454-SB068:R-454-SB164.NlaIII	1	-
chr12	38200188	38200189	3.Control-B-891_PTS11-898.L-454-SB029:R-454-SB125.NlaIII	1	-
chr12	41246712	41246713	3.Control-B-856_PTS11-856.L-454-SB020:R-454-SB116.NlaIII	1	+
chr12	41301300	41301301	3.Control-B-1012_PTS11-1012.L-454-SB045:R-454-SB141.NlaIII	2	+
chr12	42080056	42080057	3.Control-B-926_PTS11-926.L-454-SB013:R-454-SB109.NlaIII	6	+
chr12	42805674	42805675	3.Control-B-1012_PTS11-1012.L-454-SB045:R-454-SB141.NlaIII	5	-
chr12	43214984	43214985	6.Control-B-1088_PTS11-1088.L-454-SB027:R-454-SB123.NlaIII	1	-
chr12	43307266	43307267	3.Control-B-926_PTS11-926.L-454-SB013:R-454-SB109.NlaIII	1	-
chr12	44238895	44238896	3.Control-B-1012_PTS11-1012.L-454-SB045:R-454-SB141.NlaIII	8	+
chr12	44378207	44378208	6.Control-B-1088_PTS11-1088.L-454-SB027:R-454-SB123.BfaI	3	+
chr12	45024581	45024582	3.Control-B-1012_PTS11-1012.L-454-SB045:R-454-SB141.NlaIII	2	+
chr12	45877104	45877105	6.Control-B-1088_PTS11-1088.L-454-SB027:R-454-SB123.NlaIII	1	-
chr12	46895624	46895625	3.Control-B-1012_PTS11-1012.L-454-SB045:R-454-SB141.NlaIII	1	-
chr12	46902748	46902749	3.Control-B-891_PTS11-898.L-454-SB029:R-454-SB125.NlaIII	1	-
chr12	4729155	4729156	3.Control-B-856_PTS11-856.L-454-SB020:R-454-SB116.NlaIII	2	+
chr12	48179050	48179051	3.Control-B-910_PTS11-910.L-454-SB068:R-454-SB164.NlaIII	1	-
chr12	49642526	49642527	6.Control-B-1062_PTS11-1062.L-454-SB059:R-454-SB155.NlaIII	1	+
chr12	49721822	49721823	6.Control-B-1091_PTS11-1091.L-454-SB035:R-454-SB131.NlaIII	1	-
chr12	50285753	50285754	6.Control-B-1061_PTS11-1061.L-454-SB051:R-454-SB147.BfaI	4	-
chr12	50343657	50343658	3.Control-B-1012_PTS11-1012.L-454-SB045:R-454-SB141.NlaIII	4	-
chr12	5035719	5035720	6.Control-B-1062_PTS11-1062.L-454-SB059:R-454-SB155.NlaIII	1	+
chr12	50846520	50846521	3.Control-B-1002_PTS11-1002.L-454-SB037:R-454-SB133.NlaIII	5	-
chr12	5095278	5095279	3.Control-B-871_PTS11-871.L-454-SB028:R-454-SB124.NlaIII	1	-
chr12	51021866	51021867	3.Control-B-1012_PTS11-1012.L-454-SB045:R-454-SB141.NlaIII	1	+
chr12	51038162	51038163	6.Control-B-1065_PTS11-1065.L-454-SB024:R-454-SB120.NlaIII	1	+
chr12	51069889	51069890	3.Control-B-910_PTS11-910.L-454-SB068:R-454-SB164.NlaIII	2	-
chr12	52868434	52868435	3.Control-B-856_PTS11-856.L-454-SB020:R-454-SB116.NlaIII	3	+
chr12	54717423	54717424	3.Control-B-1024_PTS11-1024.null:R-454-SB102.NlaIII	6	+
chr12	54796643	54796644	3.Control-B-1012_PTS11-1012.L-454-SB045:R-454-SB141.NlaIII	1	+
chr12	56472666	56472667	3.Control-B-891_PTS11-898.L-454-SB029:R-454-SB125.NlaIII	2	+
chr12	56780509	56780510	3.Control-B-1020_PTS11-1020.L-454-SB069:R-454-SB165.NlaIII	3	+
chr12	57614718	57614719	3.Control-B-852_PTS11-852.L-454-SB012:R-454-SB108.BfaI	2	+
chr12	57915348	57915349	6.Control-B-1062_PTS11-1062.L-454-SB059:R-454-SB155.NlaIII	1	+
chr12	58058798	58058799	3.Control-B-925_PTS11-925.null:R-454-SB101.NlaIII	1	+
chr12	58400551	58400552	3.Control-B-900_PTS11-900.L-454-SB052:R-454-SB148.NlaIII	1	+
chr12	58424236	58424237	3.Control-B-1012_PTS11-1012.L-454-SB045:R-454-SB141.NlaIII	15	+
chr12	58426279	58426280	3.Control-B-1012_PTS11-1012.L-454-SB045:R-454-SB141.NlaIII	2	+
chr12	58848674	58848675	3.Control-B-1012_PTS11-1012.L-454-SB045:R-454-SB141.NlaIII	3	-
chr12	59046745	59046746	3.Control-B-1012_PTS11-1012.L-454-SB045:R-454-SB141.NlaIII	1	-
chr12	59061295	59061296	3.Control-B-910_PTS11-910.L-454-SB068:R-454-SB164.NlaIII	1	-
chr12	59341635	59341636	3.Control-B-878_PTS11-878.L-454-SB044:R-454-SB140.NlaIII	1	-
chr12	59442857	59442858	6.Control-B-1060_PTS11-1060.L-454-SB043:R-454-SB139.NlaIII	1	+
chr12	5961260	5961261	6.Control-B-1061_PTS11-1061.L-454-SB051:R-454-SB147.NlaIII	1	+
chr12	59802008	59802009	3.Control-B-1012_PTS11-1012.L-454-SB045:R-454-SB141.NlaIII	2	+
chr12	60960204	60960205	3.Control-B-1012_PTS11-1012.L-454-SB045:R-454-SB141.NlaIII	2	-
chr12	61448771	61448772	3.Control-B-925_PTS11-925.null:R-454-SB101.NlaIII	1	+
chr12	62210519	62210520	3.Control-B-925_PTS11-925.null:R-454-SB101.NlaIII	1	+
chr12	62870517	62870518	3.Control-B-1012_PTS11-1012.L-454-SB045:R-454-SB141.NlaIII	1	+
chr12	62921042	62921043	3.Control-B-1018_PTS11-1018.L-454-SB061:R-454-SB157.NlaIII	4	+
chr12	63339704	63339705	3.Control-B-910_PTS11-910.L-454-SB068:R-454-SB164.NlaIII	3	-
chr12	63771931	63771932	3.Control-B-1012_PTS11-1012.L-454-SB045:R-454-SB141.NlaIII	4	-
chr12	64705367	64705368	3.Control-B-925_PTS11-925.null:R-454-SB101.NlaIII	1	+
chr12	65461966	65461967	6.Control-B-1086_PTS11-1086.L-454-SB019:R-454-SB115.NlaIII	1	-
chr12	65585367	65585368	6.Control-B-1060_PTS11-1060.L-454-SB043:R-454-SB139.NlaIII	3	-
chr12	65888983	65888984	3.Control-B-1012_PTS11-1012.L-454-SB045:R-454-SB141.BfaI	20	-
chr12	65985014	65985015	3.Control-B-910_PTS11-910.L-454-SB068:R-454-SB164.NlaIII	1	+
chr12	66072859	66072860	3.Control-B-891_PTS11-898.L-454-SB029:R-454-SB125.NlaIII	2	-
chr12	66575942	66575943	3.Control-B-910_PTS11-910.L-454-SB068:R-454-SB164.NlaIII	1	-
chr12	66729017	66729018	3.Control-B-1002_PTS11-1002.L-454-SB037:R-454-SB133.NlaIII	1	+
chr12	66995139	66995140	3.Control-B-1012_PTS11-1012.L-454-SB045:R-454-SB141.NlaIII	5	+
chr12	67224979	67224980	6.Control-B-1061_PTS11-1061.L-454-SB051:R-454-SB147.NlaIII	1	-
chr12	67523870	67523871	6.Control-B-1064_PTS11-1064.L-454-SB016:R-454-SB112.NlaIII	1	-
chr12	67575566	67575567	3.Control-B-910_PTS11-910.L-454-SB068:R-454-SB164.NlaIII	2	-
chr12	67674307	67674308	3.Control-B-891_PTS11-898.L-454-SB029:R-454-SB125.NlaIII	1	+
chr12	68819276	68819277	3.Control-B-910_PTS11-910.L-454-SB068:R-454-SB164.NlaIII	1	-
chr12	68833103	68833104	3.Control-B-1012_PTS11-1012.L-454-SB045:R-454-SB141.NlaIII	6	+
chr12	69007152	69007153	3.Control-B-1018_PTS11-1018.L-454-SB061:R-454-SB157.NlaIII	3	+
chr12	69127652	69127653	3.Control-B-1018_PTS11-1018.L-454-SB061:R-454-SB157.NlaIII	5	-
chr12	70078387	70078388	3.Control-B-1012_PTS11-1012.L-454-SB045:R-454-SB141.NlaIII	5	-
chr12	71026196	71026197	3.Control-B-1020_PTS11-1020.L-454-SB069:R-454-SB165.NlaIII	1	-
chr12	72422321	72422322	3.Control-B-871_PTS11-871.L-454-SB028:R-454-SB124.NlaIII	1	-
chr12	72528332	72528333	3.Control-B-1012_PTS11-1012.L-454-SB045:R-454-SB141.NlaIII	1	-
chr12	74306115	74306116	8.Control-B-925_PTS11-925.L-454-SB016:null.BfaI	8	-
chr12	74826139	74826140	3.Control-B-926_PTS11-926.L-454-SB013:R-454-SB109.NlaIII	1	-
chr12	74944884	74944885	3.Control-B-1020_PTS11-1020.L-454-SB069:R-454-SB165.NlaIII	5	+
chr12	75844606	75844607	3.Control-B-852_PTS11-852.L-454-SB012:R-454-SB108.NlaIII	2	-
chr12	76543267	76543268	3.Control-B-1018_PTS11-1018.L-454-SB061:R-454-SB157.NlaIII	3	+
chr12	79825029	79825030	3.Control-B-910_PTS11-910.L-454-SB068:R-454-SB164.NlaIII	1	+
chr12	79986977	79986978	3.Control-B-900_PTS11-900.L-454-SB052:R-454-SB148.NlaIII	1	-
chr12	80285363	80285364	3.Control-B-910_PTS11-910.L-454-SB068:R-454-SB164.NlaIII	3	+
chr12	81917957	81917958	6.Control-B-1086_PTS11-1086.L-454-SB019:R-454-SB115.BfaI	23	+
chr12	81928501	81928502	3.Control-B-856_PTS11-856.L-454-SB020:R-454-SB116.NlaIII	3	+
chr12	8244388	8244389	3.Control-B-900_PTS11-900.L-454-SB052:R-454-SB148.NlaIII	1	-
chr12	82575194	82575195	3.Control-B-900_PTS11-900.L-454-SB052:R-454-SB148.NlaIII	1	-
chr12	83845069	83845070	3.Control-B-910_PTS11-910.L-454-SB068:R-454-SB164.NlaIII	3	-
chr12	83957927	83957928	3.Control-B-1012_PTS11-1012.L-454-SB045:R-454-SB141.NlaIII	2	-
chr12	84445927	84445928	3.Control-B-926_PTS11-926.L-454-SB013:R-454-SB109.NlaIII	1	-
chr12	84920952	84920953	3.Control-B-910_PTS11-910.L-454-SB068:R-454-SB164.NlaIII	1	-
chr12	85082488	85082489	3.Control-B-891_PTS11-898.L-454-SB029:R-454-SB125.NlaIII	1	-
chr12	85456336	85456337	3.Control-B-891_PTS11-898.L-454-SB029:R-454-SB125.NlaIII	1	-
chr12	85893692	85893693	3.Control-B-852_PTS11-852.L-454-SB012:R-454-SB108.NlaIII	1	+
chr12	86154722	86154723	3.Control-B-1024_PTS11-1024.null:R-454-SB102.NlaIII	11	-
chr12	86713114	86713115	3.Control-B-925_PTS11-925.null:R-454-SB101.NlaIII	3	-
chr12	87788822	87788823	3.Control-B-856_PTS11-856.L-454-SB020:R-454-SB116.NlaIII	1	-
chr12	87868324	87868325	3.Control-B-910_PTS11-910.L-454-SB068:R-454-SB164.NlaIII	2	-
chr12	88648362	88648363	3.Control-B-1002_PTS11-1002.L-454-SB037:R-454-SB133.NlaIII	1	+
chr12	88676252	88676253	6.Control-B-1091_PTS11-1091.L-454-SB035:R-454-SB131.NlaIII	1	-
chr12	88768048	88768049	3.Control-B-1024_PTS11-1024.null:R-454-SB102.NlaIII	4	+
chr12	9005742	9005743	6.Control-B-1080_PTS11-1080.L-454-SB003:R-454-SB099.NlaIII	1	-
chr12	90262058	90262059	3.Control-B-1020_PTS11-1020.L-454-SB069:R-454-SB165.NlaIII	6	-
chr12	90345107	90345108	6.Control-B-1063_PTS11-1063.L-454-SB067:R-454-SB163.NlaIII	1	+
chr12	9068844	9068845	3.Control-B-1012_PTS11-1012.L-454-SB045:R-454-SB141.NlaIII	2	-
chr12	91127080	91127081	6.Control-B-1088_PTS11-1088.L-454-SB027:R-454-SB123.NlaIII	1	-
chr12	91292503	91292504	3.Control-B-926_PTS11-926.L-454-SB013:R-454-SB109.NlaIII	1	-
chr12	91352249	91352250	3.Control-B-926_PTS11-926.L-454-SB013:R-454-SB109.NlaIII	2	+
chr12	91479938	91479939	3.Control-B-900_PTS11-900.L-454-SB052:R-454-SB148.NlaIII	1	-
chr12	91724941	91724942	3.Control-B-856_PTS11-856.L-454-SB020:R-454-SB116.NlaIII	1	-
chr12	9189105	9189106	3.Control-B-1024_PTS11-1024.null:R-454-SB102.NlaIII	1	+
chr12	91966594	91966595	6.Control-B-1063_PTS11-1063.L-454-SB067:R-454-SB163.NlaIII	1	+
chr12	91988813	91988814	3.Control-B-856_PTS11-856.L-454-SB020:R-454-SB116.NlaIII	1	+
chr12	92132019	92132020	3.Control-B-1012_PTS11-1012.L-454-SB045:R-454-SB141.NlaIII	1	-
chr12	92509321	92509322	3.Control-B-910_PTS11-910.L-454-SB068:R-454-SB164.NlaIII	1	-
chr12	93212348	93212349	3.Control-B-1012_PTS11-1012.L-454-SB045:R-454-SB141.NlaIII	17	+
chr12	93593740	93593741	3.Control-B-925_PTS11-925.null:R-454-SB101.NlaIII	1	+
chr12	93701166	93701167	3.Control-B-900_PTS11-900.L-454-SB052:R-454-SB148.NlaIII	1	+
chr12	93702165	93702166	3.Control-B-926_PTS11-926.L-454-SB013:R-454-SB109.NlaIII	1	+
chr12	94820144	94820145	3.Control-B-925_PTS11-925.null:R-454-SB101.NlaIII	1	+
chr12	94837669	94837670	3.Control-B-910_PTS11-910.L-454-SB068:R-454-SB164.NlaIII	1	-
chr12	95108675	95108676	3.Control-B-856_PTS11-856.L-454-SB020:R-454-SB116.NlaIII	2	-
chr12	95111619	95111620	6.Control-B-1088_PTS11-1088.L-454-SB027:R-454-SB123.NlaIII	1	-
chr12	95842628	95842629	3.Control-B-852_PTS11-852.L-454-SB012:R-454-SB108.NlaIII	1	-
chr12	95965285	95965286	3.Control-B-900_PTS11-900.L-454-SB052:R-454-SB148.NlaIII	1	+
chr12	95971210	95971211	3.Control-B-1012_PTS11-1012.L-454-SB045:R-454-SB141.NlaIII	2	-
chr12	96127027	96127028	3.Control-B-852_PTS11-852.L-454-SB012:R-454-SB108.NlaIII	2	-
chr12	96275750	96275751	3.Control-B-877_PTS11-877.L-454-SB036:R-454-SB132.BfaI	3	-
chr12	96430567	96430568	3.Control-B-856_PTS11-856.L-454-SB020:R-454-SB116.NlaIII	3	+
chr12	96465321	96465322	3.Control-B-910_PTS11-910.L-454-SB068:R-454-SB164.NlaIII	1	+
chr12	96475698	96475699	3.Control-B-1012_PTS11-1012.L-454-SB045:R-454-SB141.NlaIII	23	-
chr12	97093830	97093831	3.Control-B-856_PTS11-856.L-454-SB020:R-454-SB116.NlaIII	2	-
chr12	97198942	97198943	3.Control-B-891_PTS11-898.L-454-SB029:R-454-SB125.NlaIII	2	+
chr12	97693778	97693779	3.Control-B-900_PTS11-900.L-454-SB052:R-454-SB148.NlaIII	1	+
chr12	97787779	97787780	3.Control-B-910_PTS11-910.L-454-SB068:R-454-SB164.NlaIII	2	-
chr12	98119915	98119916	3.Control-B-852_PTS11-852.L-454-SB012:R-454-SB108.NlaIII	4	+
chr12	98460001	98460002	3.Control-B-910_PTS11-910.L-454-SB068:R-454-SB164.NlaIII	2	+
chr12	98463546	98463547	3.Control-B-878_PTS11-878.L-454-SB044:R-454-SB140.NlaIII	1	+
chr12	99716822	99716823	3.Control-B-1020_PTS11-1020.L-454-SB069:R-454-SB165.NlaIII	1	-
chr13	101515108	101515109	3.Control-B-910_PTS11-910.L-454-SB068:R-454-SB164.NlaIII	3	+
chr13	102270336	102270337	6.Control-B-1061_PTS11-1061.L-454-SB051:R-454-SB147.NlaIII	1	-
chr13	102447952	102447953	3.Control-B-1020_PTS11-1020.L-454-SB069:R-454-SB165.NlaIII	3	-
chr13	102678049	102678050	6.Control-B-1061_PTS11-1061.L-454-SB051:R-454-SB147.NlaIII	1	-
chr13	102678224	102678225	6.Control-B-1061_PTS11-1061.L-454-SB051:R-454-SB147.NlaIII	1	+
chr13	103042146	103042147	3.Control-B-1024_PTS11-1024.null:R-454-SB102.NlaIII	4	-
chr13	103343976	103343977	6.Control-B-1061_PTS11-1061.L-454-SB051:R-454-SB147.NlaIII	2	+
chr13	103831443	103831444	6.Control-B-1062_PTS11-1062.L-454-SB059:R-454-SB155.NlaIII	1	+
chr13	104575577	104575578	3.Control-B-877_PTS11-877.L-454-SB036:R-454-SB132.NlaIII	1	+
chr13	104613868	104613869	3.Control-B-1002_PTS11-1002.L-454-SB037:R-454-SB133.NlaIII	2	-
chr13	104658555	104658556	6.Control-B-1080_PTS11-1080.L-454-SB003:R-454-SB099.NlaIII	1	+
chr13	105007414	105007415	3.Control-B-900_PTS11-900.L-454-SB052:R-454-SB148.NlaIII	1	-
chr13	105420946	105420947	3.Control-B-1002_PTS11-1002.L-454-SB037:R-454-SB133.BfaI	13	-
chr13	105446979	105446980	3.Control-B-900_PTS11-900.L-454-SB052:R-454-SB148.NlaIII	1	+
chr13	106719221	106719222	3.Control-B-1020_PTS11-1020.L-454-SB069:R-454-SB165.NlaIII	1	+
chr13	106908397	106908398	3.Control-B-926_PTS11-926.L-454-SB013:R-454-SB109.NlaIII	1	+
chr13	107685945	107685946	3.Control-B-1020_PTS11-1020.L-454-SB069:R-454-SB165.NlaIII	1	+
chr13	108829489	108829490	3.Control-B-910_PTS11-910.L-454-SB068:R-454-SB164.NlaIII	1	+
chr13	110445540	110445541	6.Control-B-1060_PTS11-1060.L-454-SB043:R-454-SB139.NlaIII	1	-
chr13	110487202	110487203	6.Control-B-1061_PTS11-1061.L-454-SB051:R-454-SB147.NlaIII	1	+
chr13	110856961	110856962	3.Control-B-1020_PTS11-1020.L-454-SB069:R-454-SB165.NlaIII	6	-
chr13	111241306	111241307	3.Control-B-910_PTS11-910.L-454-SB068:R-454-SB164.NlaIII	1	+
chr13	111269568	111269569	3.Control-B-1002_PTS11-1002.L-454-SB037:R-454-SB133.NlaIII	3	+
chr13	112201488	112201489	3.Control-B-925_PTS11-925.null:R-454-SB101.NlaIII	1	+
chr13	112501364	112501365	3.Control-B-891_PTS11-898.L-454-SB029:R-454-SB125.NlaIII	2	-
chr13	113084726	113084727	3.Control-B-1012_PTS11-1012.L-454-SB045:R-454-SB141.NlaIII	1	+
chr13	115099286	115099287	3.Control-B-1014_PTS11-1014.L-454-SB053:R-454-SB149.NlaIII	1	-
chr13	115857344	115857345	3.Control-B-1014_PTS11-1014.L-454-SB053:R-454-SB149.NlaIII	1	+
chr13	115860741	115860742	3.Control-B-1020_PTS11-1020.L-454-SB069:R-454-SB165.NlaIII	2	-
chr13	116313203	116313204	3.Control-B-925_PTS11-925.null:R-454-SB101.NlaIII	1	+
chr13	116445070	116445071	3.Control-B-925_PTS11-925.null:R-454-SB101.NlaIII	2	-
chr13	11653229	11653230	3.Control-B-1012_PTS11-1012.L-454-SB045:R-454-SB141.NlaIII	1	+
chr13	116791015	116791016	3.Control-B-856_PTS11-856.L-454-SB020:R-454-SB116.NlaIII	4	+
chr13	117103538	117103539	6.Control-B-1062_PTS11-1062.L-454-SB059:R-454-SB155.NlaIII	1	-
chr13	11768270	11768271	3.Control-B-1020_PTS11-1020.L-454-SB069:R-454-SB165.NlaIII	9	+
chr13	117894928	117894929	6.Control-B-1088_PTS11-1088.L-454-SB027:R-454-SB123.NlaIII	1	+
chr13	118311199	118311200	3.Control-B-1024_PTS11-1024.null:R-454-SB102.NlaIII	1	+
chr13	119355460	119355461	6.Control-B-1064_PTS11-1064.L-454-SB016:R-454-SB112.NlaIII	1	+
chr13	119501543	119501544	3.Control-B-1002_PTS11-1002.L-454-SB037:R-454-SB133.NlaIII	1	-
chr13	119794393	119794394	3.Control-B-891_PTS11-898.L-454-SB029:R-454-SB125.NlaIII	1	-
chr13	12992498	12992499	3.Control-B-1002_PTS11-1002.L-454-SB037:R-454-SB133.NlaIII	3	+
chr13	14181249	14181250	3.Control-B-910_PTS11-910.L-454-SB068:R-454-SB164.NlaIII	2	+
chr13	14231499	14231500	6.Control-B-1062_PTS11-1062.L-454-SB059:R-454-SB155.NlaIII	1	-
chr13	14421508	14421509	3.Control-B-910_PTS11-910.L-454-SB068:R-454-SB164.NlaIII	1	-
chr13	14986600	14986601	6.Control-B-1062_PTS11-1062.L-454-SB059:R-454-SB155.NlaIII	2	+
chr13	15517040	15517041	3.Control-B-1014_PTS11-1014.L-454-SB053:R-454-SB149.NlaIII	4	+
chr13	17410178	17410179	6.Control-B-1060_PTS11-1060.L-454-SB043:R-454-SB139.NlaIII	2	-
chr13	17520365	17520366	3.Control-B-1020_PTS11-1020.L-454-SB069:R-454-SB165.NlaIII	1	-
chr13	17996567	17996568	3.Control-B-1020_PTS11-1020.L-454-SB069:R-454-SB165.NlaIII	3	-
chr13	18439730	18439731	3.Control-B-910_PTS11-910.L-454-SB068:R-454-SB164.NlaIII	1	-
chr13	22472446	22472447	6.Control-B-1062_PTS11-1062.L-454-SB059:R-454-SB155.NlaIII	1	-
chr13	23434672	23434673	6.Control-B-1080_PTS11-1080.L-454-SB003:R-454-SB099.BfaI	2	+
chr13	24177195	24177196	3.Control-B-900_PTS11-900.L-454-SB052:R-454-SB148.NlaIII	2	-
chr13	24235302	24235303	6.Control-B-1062_PTS11-1062.L-454-SB059:R-454-SB155.NlaIII	1	-
chr13	25195765	25195766	6.Control-B-1062_PTS11-1062.L-454-SB059:R-454-SB155.NlaIII	1	+
chr13	27280600	27280601	6.Control-B-1062_PTS11-1062.L-454-SB059:R-454-SB155.NlaIII	1	-
chr13	27830733	27830734	3.Control-B-856_PTS11-856.L-454-SB020:R-454-SB116.NlaIII	1	+
chr13	28426854	28426855	3.Control-B-891_PTS11-898.L-454-SB029:R-454-SB125.NlaIII	1	-
chr13	28520077	28520078	3.Control-B-1020_PTS11-1020.L-454-SB069:R-454-SB165.NlaIII	1	+
chr13	29721552	29721553	3.Control-B-1012_PTS11-1012.L-454-SB045:R-454-SB141.NlaIII	1	-
chr13	30019135	30019136	3.Control-B-910_PTS11-910.L-454-SB068:R-454-SB164.NlaIII	1	-
chr13	31995806	31995807	3.Control-B-925_PTS11-925.null:R-454-SB101.NlaIII	1	-
chr13	32128707	32128708	3.Control-B-856_PTS11-856.L-454-SB020:R-454-SB116.NlaIII	1	-
chr13	32387721	32387722	3.Control-B-1012_PTS11-1012.L-454-SB045:R-454-SB141.NlaIII	9	+
chr13	32410813	32410814	6.Control-B-1062_PTS11-1062.L-454-SB059:R-454-SB155.BfaI	1	-
chr13	34601056	34601057	3.Control-B-1018_PTS11-1018.L-454-SB061:R-454-SB157.BfaI	3	+
chr13	35247292	35247293	3.Control-B-1020_PTS11-1020.L-454-SB069:R-454-SB165.NlaIII	1	+
chr13	35563514	35563515	6.Control-B-1060_PTS11-1060.L-454-SB043:R-454-SB139.NlaIII	1	-
chr13	36114818	36114819	8.Control-B-925_PTS11-925.L-454-SB016:null.BfaI	4	-
chr13	37186998	37186999	3.Control-B-891_PTS11-898.L-454-SB029:R-454-SB125.NlaIII	1	-
chr13	39469835	39469836	6.Control-B-1062_PTS11-1062.L-454-SB059:R-454-SB155.NlaIII	1	+
chr13	39644212	39644213	3.Control-B-900_PTS11-900.L-454-SB052:R-454-SB148.NlaIII	1	-
chr13	43500286	43500287	3.Control-B-1020_PTS11-1020.L-454-SB069:R-454-SB165.NlaIII	2	-
chr13	44179403	44179404	6.Control-B-1060_PTS11-1060.L-454-SB043:R-454-SB139.NlaIII	1	+
chr13	44386571	44386572	3.Control-B-910_PTS11-910.L-454-SB068:R-454-SB164.NlaIII	1	-
chr13	44861576	44861577	3.Control-B-1012_PTS11-1012.L-454-SB045:R-454-SB141.NlaIII	5	-
chr13	44964324	44964325	3.Control-B-925_PTS11-925.null:R-454-SB101.NlaIII	1	+
chr13	44995555	44995556	3.Control-B-1014_PTS11-1014.L-454-SB053:R-454-SB149.NlaIII	2	-
chr13	45872747	45872748	3.Control-B-926_PTS11-926.L-454-SB013:R-454-SB109.NlaIII	1	+
chr13	45944807	45944808	3.Control-B-878_PTS11-878.L-454-SB044:R-454-SB140.NlaIII	1	-
chr13	46243944	46243945	3.Control-B-1002_PTS11-1002.L-454-SB037:R-454-SB133.NlaIII	3	-
chr13	4674841	4674842	6.Control-B-1061_PTS11-1061.L-454-SB051:R-454-SB147.NlaIII	2	+
chr13	47493526	47493527	3.Control-B-926_PTS11-926.L-454-SB013:R-454-SB109.NlaIII	1	+
chr13	48633981	48633982	3.Control-B-910_PTS11-910.L-454-SB068:R-454-SB164.NlaIII	2	+
chr13	48945501	48945502	6.Control-B-1091_PTS11-1091.L-454-SB035:R-454-SB131.NlaIII	1	+
chr13	51657144	51657145	3.Control-B-891_PTS11-898.L-454-SB029:R-454-SB125.NlaIII	2	+
chr13	52130650	52130651	3.Control-B-1020_PTS11-1020.L-454-SB069:R-454-SB165.NlaIII	2	+
chr13	53525834	53525835	3.Control-B-871_PTS11-871.L-454-SB028:R-454-SB124.NlaIII	1	-
chr13	54443530	54443531	3.Control-B-1024_PTS11-1024.null:R-454-SB102.NlaIII	1	-
chr13	55102429	55102430	3.Control-B-1002_PTS11-1002.L-454-SB037:R-454-SB133.BfaI	1	+
chr13	55120121	55120122	3.Control-B-891_PTS11-898.L-454-SB029:R-454-SB125.NlaIII	1	+
chr13	55380667	55380668	3.Control-B-1014_PTS11-1014.L-454-SB053:R-454-SB149.NlaIII	3	-
chr13	56043127	56043128	3.Control-B-852_PTS11-852.L-454-SB012:R-454-SB108.NlaIII	2	-
chr13	56187353	56187354	3.Control-B-926_PTS11-926.L-454-SB013:R-454-SB109.BfaI	16	+
chr13	56488652	56488653	6.Control-B-1064_PTS11-1064.L-454-SB016:R-454-SB112.BfaI	1	-
chr13	57269388	57269389	3.Control-B-1020_PTS11-1020.L-454-SB069:R-454-SB165.NlaIII	5	+
chr13	57706927	57706928	3.Control-B-1020_PTS11-1020.L-454-SB069:R-454-SB165.NlaIII	3	+
chr13	58152053	58152054	3.Control-B-1018_PTS11-1018.L-454-SB061:R-454-SB157.NlaIII	6	-
chr13	58572002	58572003	3.Control-B-1002_PTS11-1002.L-454-SB037:R-454-SB133.NlaIII	6	-
chr13	59433316	59433317	6.Control-B-1061_PTS11-1061.L-454-SB051:R-454-SB147.NlaIII	1	-
chr13	59884720	59884721	6.Control-B-1062_PTS11-1062.L-454-SB059:R-454-SB155.NlaIII	1	-
chr13	60923670	60923671	6.Control-B-1062_PTS11-1062.L-454-SB059:R-454-SB155.NlaIII	1	-
chr13	61343077	61343078	3.Control-B-900_PTS11-900.L-454-SB052:R-454-SB148.NlaIII	1	-
chr13	61682146	61682147	6.Control-B-1062_PTS11-1062.L-454-SB059:R-454-SB155.NlaIII	2	+
chr13	62182723	62182724	3.Control-B-1002_PTS11-1002.L-454-SB037:R-454-SB133.NlaIII	3	-
chr13	64567460	64567461	3.Control-B-925_PTS11-925.null:R-454-SB101.NlaIII	1	-
chr13	64930962	64930963	3.Control-B-925_PTS11-925.null:R-454-SB101.NlaIII	1	-
chr13	6561199	6561200	3.Control-B-852_PTS11-852.L-454-SB012:R-454-SB108.NlaIII	2	-
chr13	67527328	67527329	3.Control-B-1014_PTS11-1014.L-454-SB053:R-454-SB149.NlaIII	1	-
chr13	68853684	68853685	3.Control-B-910_PTS11-910.L-454-SB068:R-454-SB164.NlaIII	1	-
chr13	68853917	68853918	3.Control-B-900_PTS11-900.L-454-SB052:R-454-SB148.NlaIII	1	+
chr13	71012200	71012201	3.Control-B-1024_PTS11-1024.null:R-454-SB102.NlaIII	6	-
chr13	73349646	73349647	3.Control-B-1002_PTS11-1002.L-454-SB037:R-454-SB133.NlaIII	4	-
chr13	73371063	73371064	3.Control-B-925_PTS11-925.null:R-454-SB101.NlaIII	1	-
chr13	73624842	73624843	6.Control-B-1086_PTS11-1086.L-454-SB019:R-454-SB115.BfaI	7	+
chr13	73745969	73745970	3.Control-B-891_PTS11-898.L-454-SB029:R-454-SB125.BfaI	2	+
chr13	73822355	73822356	6.Control-B-1061_PTS11-1061.L-454-SB051:R-454-SB147.NlaIII	1	-
chr13	77222510	77222511	3.Control-B-925_PTS11-925.null:R-454-SB101.NlaIII	1	+
chr13	77390699	77390700	6.Control-B-1064_PTS11-1064.L-454-SB016:R-454-SB112.NlaIII	5	-
chr13	77397556	77397557	3.Control-B-1002_PTS11-1002.L-454-SB037:R-454-SB133.BfaI	18	-
chr13	78580742	78580743	6.Control-B-1086_PTS11-1086.L-454-SB019:R-454-SB115.NlaIII	1	+
chr13	78905313	78905314	6.Control-B-1063_PTS11-1063.L-454-SB067:R-454-SB163.NlaIII	1	+
chr13	79550764	79550765	3.Control-B-1002_PTS11-1002.L-454-SB037:R-454-SB133.NlaIII	1	+
chr13	80302800	80302801	3.Control-B-1014_PTS11-1014.L-454-SB053:R-454-SB149.NlaIII	1	+
chr13	80522404	80522405	3.Control-B-891_PTS11-898.L-454-SB029:R-454-SB125.NlaIII	1	-
chr13	80851206	80851207	3.Control-B-891_PTS11-898.L-454-SB029:R-454-SB125.NlaIII	2	+
chr13	81072981	81072982	3.Control-B-925_PTS11-925.null:R-454-SB101.NlaIII	2	-
chr13	8144813	8144814	3.Control-B-1024_PTS11-1024.null:R-454-SB102.NlaIII	1	-
chr13	82633737	82633738	3.Control-B-871_PTS11-871.L-454-SB028:R-454-SB124.NlaIII	2	-
chr13	83126537	83126538	6.Control-B-1091_PTS11-1091.L-454-SB035:R-454-SB131.NlaIII	3	-
chr13	83932185	83932186	3.Control-B-1020_PTS11-1020.L-454-SB069:R-454-SB165.NlaIII	2	-
chr13	85372241	85372242	3.Control-B-877_PTS11-877.L-454-SB036:R-454-SB132.BfaI	2	-
chr13	8564825	8564826	3.Control-B-910_PTS11-910.L-454-SB068:R-454-SB164.BfaI	7	+
chr13	86192001	86192002	3.Control-B-891_PTS11-898.L-454-SB029:R-454-SB125.NlaIII	1	+
chr13	8768941	8768942	6.Control-B-1060_PTS11-1060.L-454-SB043:R-454-SB139.NlaIII	1	-
chr13	87737390	87737391	6.Control-B-1062_PTS11-1062.L-454-SB059:R-454-SB155.NlaIII	1	+
chr13	87939341	87939342	6.Control-B-1062_PTS11-1062.L-454-SB059:R-454-SB155.BfaI	2	+
chr13	88161717	88161718	3.Control-B-1002_PTS11-1002.L-454-SB037:R-454-SB133.NlaIII	1	+
chr13	88477706	88477707	6.Control-B-1062_PTS11-1062.L-454-SB059:R-454-SB155.NlaIII	1	+
chr13	89627417	89627418	3.Control-B-1002_PTS11-1002.L-454-SB037:R-454-SB133.NlaIII	1	+
chr13	90290216	90290217	6.Control-B-1062_PTS11-1062.L-454-SB059:R-454-SB155.NlaIII	1	+
chr13	90420679	90420680	3.Control-B-925_PTS11-925.null:R-454-SB101.NlaIII	1	-
chr13	90446523	90446524	3.Control-B-910_PTS11-910.L-454-SB068:R-454-SB164.NlaIII	1	-
chr13	90509603	90509604	6.Control-B-1061_PTS11-1061.L-454-SB051:R-454-SB147.NlaIII	1	+
chr13	90840250	90840251	6.Control-B-1062_PTS11-1062.L-454-SB059:R-454-SB155.NlaIII	1	-
chr13	91174280	91174281	6.Control-B-1062_PTS11-1062.L-454-SB059:R-454-SB155.NlaIII	1	+
chr13	91422275	91422276	3.Control-B-900_PTS11-900.L-454-SB052:R-454-SB148.NlaIII	1	-
chr13	91703375	91703376	3.Control-B-1012_PTS11-1012.L-454-SB045:R-454-SB141.NlaIII	1	-
chr13	91766418	91766419	6.Control-B-1062_PTS11-1062.L-454-SB059:R-454-SB155.NlaIII	1	+
chr13	9181236	9181237	3.Control-B-1020_PTS11-1020.L-454-SB069:R-454-SB165.NlaIII	1	-
chr13	93097754	93097755	3.Control-B-877_PTS11-877.L-454-SB036:R-454-SB132.BfaI	1	+
chr13	93735776	93735777	6.Control-B-1060_PTS11-1060.L-454-SB043:R-454-SB139.NlaIII	1	-
chr13	94195148	94195149	3.Control-B-925_PTS11-925.null:R-454-SB101.NlaIII	1	-
chr13	94298844	94298845	3.Control-B-856_PTS11-856.L-454-SB020:R-454-SB116.NlaIII	1	+
chr13	9444715	9444716	3.Control-B-852_PTS11-852.L-454-SB012:R-454-SB108.NlaIII	2	-
chr13	95311319	95311320	6.Control-B-1062_PTS11-1062.L-454-SB059:R-454-SB155.NlaIII	1	-
chr13	95881610	95881611	3.Control-B-877_PTS11-877.L-454-SB036:R-454-SB132.NlaIII	1	-
chr13	96209343	96209344	3.Control-B-900_PTS11-900.L-454-SB052:R-454-SB148.NlaIII	1	-
chr13	96231623	96231624	3.Control-B-910_PTS11-910.L-454-SB068:R-454-SB164.NlaIII	1	-
chr13	96237014	96237015	6.Control-B-1061_PTS11-1061.L-454-SB051:R-454-SB147.NlaIII	1	-
chr13	97390822	97390823	3.Control-B-1020_PTS11-1020.L-454-SB069:R-454-SB165.NlaIII	1	+
chr13	97638559	97638560	3.Control-B-1024_PTS11-1024.null:R-454-SB102.NlaIII	1	-
chr13	97779471	97779472	3.Control-B-1020_PTS11-1020.L-454-SB069:R-454-SB165.NlaIII	1	-
chr13	98651951	98651952	3.Control-B-925_PTS11-925.null:R-454-SB101.NlaIII	1	-
chr13	99683958	99683959	3.Control-B-878_PTS11-878.L-454-SB044:R-454-SB140.NlaIII	1	+
chr14	101131976	101131977	3.Control-B-852_PTS11-852.L-454-SB012:R-454-SB108.NlaIII	3	+
chr14	101160978	101160979	6.Control-B-1080_PTS11-1080.L-454-SB003:R-454-SB099.BfaI	4	+
chr14	101520175	101520176	6.Control-B-1088_PTS11-1088.L-454-SB027:R-454-SB123.NlaIII	2	+
chr14	101520903	101520904	3.Control-B-871_PTS11-871.L-454-SB028:R-454-SB124.NlaIII	1	+
chr14	102075831	102075832	3.Control-B-852_PTS11-852.L-454-SB012:R-454-SB108.NlaIII	1	+
chr14	102281744	102281745	3.Control-B-925_PTS11-925.null:R-454-SB101.NlaIII	2	+
chr14	102620698	102620699	3.Control-B-1014_PTS11-1014.L-454-SB053:R-454-SB149.NlaIII	2	+
chr14	103682218	103682219	3.Control-B-1024_PTS11-1024.null:R-454-SB102.NlaIII	1	+
chr14	103707654	103707655	3.Control-B-1024_PTS11-1024.null:R-454-SB102.NlaIII	1	+
chr14	103734193	103734194	3.Control-B-1002_PTS11-1002.L-454-SB037:R-454-SB133.NlaIII	3	+
chr14	103981110	103981111	3.Control-B-925_PTS11-925.null:R-454-SB101.NlaIII	2	+
chr14	104313450	104313451	3.Control-B-852_PTS11-852.L-454-SB012:R-454-SB108.NlaIII	1	-
chr14	104595388	104595389	3.Control-B-852_PTS11-852.L-454-SB012:R-454-SB108.BfaI	1	-
chr14	104742033	104742034	6.Control-B-1064_PTS11-1064.L-454-SB016:R-454-SB112.NlaIII	1	-
chr14	105038927	105038928	3.Control-B-1002_PTS11-1002.L-454-SB037:R-454-SB133.NlaIII	1	+
chr14	10597228	10597229	3.Control-B-1020_PTS11-1020.L-454-SB069:R-454-SB165.NlaIII	1	+
chr14	106384026	106384027	3.Control-B-1002_PTS11-1002.L-454-SB037:R-454-SB133.NlaIII	1	-
chr14	106439978	106439979	6.Control-B-1088_PTS11-1088.L-454-SB027:R-454-SB123.NlaIII	1	-
chr14	106964013	106964014	3.Control-B-1014_PTS11-1014.L-454-SB053:R-454-SB149.NlaIII	1	-
chr14	10748362	10748363	3.Control-B-1018_PTS11-1018.L-454-SB061:R-454-SB157.NlaIII	2	+
chr14	107724508	107724509	3.Control-B-1024_PTS11-1024.null:R-454-SB102.NlaIII	2	+
chr14	107909351	107909352	3.Control-B-1014_PTS11-1014.L-454-SB053:R-454-SB149.NlaIII	3	+
chr14	107925876	107925877	3.Control-B-1020_PTS11-1020.L-454-SB069:R-454-SB165.NlaIII	1	-
chr14	109369916	109369917	3.Control-B-1018_PTS11-1018.L-454-SB061:R-454-SB157.NlaIII	1	-
chr14	109844698	109844699	6.Control-B-1061_PTS11-1061.L-454-SB051:R-454-SB147.NlaIII	1	+
chr14	109866234	109866235	3.Control-B-910_PTS11-910.L-454-SB068:R-454-SB164.NlaIII	1	+
chr14	110298622	110298623	3.Control-B-856_PTS11-856.L-454-SB020:R-454-SB116.NlaIII	1	+
chr14	111219644	111219645	3.Control-B-900_PTS11-900.L-454-SB052:R-454-SB148.NlaIII	1	+
chr14	111346186	111346187	6.Control-B-1088_PTS11-1088.L-454-SB027:R-454-SB123.NlaIII	1	-
chr14	112035713	112035714	3.Control-B-1020_PTS11-1020.L-454-SB069:R-454-SB165.NlaIII	6	+
chr14	112503613	112503614	3.Control-B-925_PTS11-925.null:R-454-SB101.NlaIII	1	+
chr14	112693018	112693019	6.Control-B-1091_PTS11-1091.L-454-SB035:R-454-SB131.NlaIII	2	+
chr14	113206195	113206196	3.Control-B-926_PTS11-926.L-454-SB013:R-454-SB109.BfaI	3	-
chr14	113417423	113417424	3.Control-B-856_PTS11-856.L-454-SB020:R-454-SB116.BfaI	1	+
chr14	11376061	11376062	3.Control-B-1024_PTS11-1024.null:R-454-SB102.NlaIII	3	+
chr14	114074159	114074160	3.Control-B-910_PTS11-910.L-454-SB068:R-454-SB164.NlaIII	1	+
chr14	115345596	115345597	3.Control-B-1014_PTS11-1014.L-454-SB053:R-454-SB149.NlaIII	1	+
chr14	115820342	115820343	3.Control-B-1020_PTS11-1020.L-454-SB069:R-454-SB165.NlaIII	2	-
chr14	115915352	115915353	3.Control-B-856_PTS11-856.L-454-SB020:R-454-SB116.NlaIII	1	-
chr14	115956383	115956384	3.Control-B-900_PTS11-900.L-454-SB052:R-454-SB148.NlaIII	2	+
chr14	116026477	116026478	3.Control-B-910_PTS11-910.L-454-SB068:R-454-SB164.NlaIII	2	-
chr14	11622520	11622521	3.Control-B-925_PTS11-925.null:R-454-SB101.NlaIII	1	+
chr14	116455231	116455232	6.Control-B-1064_PTS11-1064.L-454-SB016:R-454-SB112.NlaIII	1	+
chr14	117403137	117403138	3.Control-B-900_PTS11-900.L-454-SB052:R-454-SB148.NlaIII	1	+
chr14	118220454	118220455	3.Control-B-925_PTS11-925.null:R-454-SB101.NlaIII	1	-
chr14	118384694	118384695	6.Control-B-1062_PTS11-1062.L-454-SB059:R-454-SB155.NlaIII	1	-
chr14	119605732	119605733	3.Control-B-910_PTS11-910.L-454-SB068:R-454-SB164.NlaIII	1	+
chr14	119827247	119827248	3.Control-B-871_PTS11-871.L-454-SB028:R-454-SB124.NlaIII	4	+
chr14	120145679	120145680	3.Control-B-871_PTS11-871.L-454-SB028:R-454-SB124.NlaIII	7	-
chr14	120164216	120164217	3.Control-B-877_PTS11-877.L-454-SB036:R-454-SB132.NlaIII	1	+
chr14	120469621	120469622	3.Control-B-871_PTS11-871.L-454-SB028:R-454-SB124.NlaIII	2	+
chr14	120821773	120821774	3.Control-B-1014_PTS11-1014.L-454-SB053:R-454-SB149.NlaIII	2	+
chr14	121175917	121175918	6.Control-B-1061_PTS11-1061.L-454-SB051:R-454-SB147.NlaIII	3	-
chr14	122138584	122138585	3.Control-B-891_PTS11-898.L-454-SB029:R-454-SB125.NlaIII	1	-
chr14	123299928	123299929	3.Control-B-891_PTS11-898.L-454-SB029:R-454-SB125.NlaIII	3	-
chr14	123733639	123733640	3.Control-B-900_PTS11-900.L-454-SB052:R-454-SB148.BfaI	14	-
chr14	124268822	124268823	3.Control-B-925_PTS11-925.null:R-454-SB101.NlaIII	1	+
chr14	124634798	124634799	3.Control-B-910_PTS11-910.L-454-SB068:R-454-SB164.NlaIII	1	-
chr14	124994642	124994643	3.Control-B-1014_PTS11-1014.L-454-SB053:R-454-SB149.NlaIII	1	+
chr14	13139774	13139775	3.Control-B-852_PTS11-852.L-454-SB012:R-454-SB108.NlaIII	1	-
chr14	13291198	13291199	3.Control-B-878_PTS11-878.L-454-SB044:R-454-SB140.NlaIII	2	+
chr14	14450448	14450449	6.Control-B-1064_PTS11-1064.L-454-SB016:R-454-SB112.NlaIII	1	+
chr14	15158572	15158573	3.Control-B-925_PTS11-925.null:R-454-SB101.NlaIII	1	+
chr14	16074892	16074893	3.Control-B-1012_PTS11-1012.L-454-SB045:R-454-SB141.NlaIII	7	+
chr14	16497047	16497048	3.Control-B-878_PTS11-878.L-454-SB044:R-454-SB140.NlaIII	1	+
chr14	16693623	16693624	3.Control-B-856_PTS11-856.L-454-SB020:R-454-SB116.NlaIII	1	-
chr14	18024715	18024716	3.Control-B-871_PTS11-871.L-454-SB028:R-454-SB124.NlaIII	1	+
chr14	18246754	18246755	6.Control-B-1062_PTS11-1062.L-454-SB059:R-454-SB155.NlaIII	1	+
chr14	18309543	18309544	3.Control-B-1012_PTS11-1012.L-454-SB045:R-454-SB141.NlaIII	3	+
chr14	18335623	18335624	3.Control-B-1012_PTS11-1012.L-454-SB045:R-454-SB141.NlaIII	8	+
chr14	18440271	18440272	3.Control-B-1002_PTS11-1002.L-454-SB037:R-454-SB133.NlaIII	1	-
chr14	18587048	18587049	3.Control-B-926_PTS11-926.L-454-SB013:R-454-SB109.NlaIII	1	+
chr14	18913711	18913712	3.Control-B-1012_PTS11-1012.L-454-SB045:R-454-SB141.NlaIII	1	-
chr14	20126318	20126319	6.Control-B-1065_PTS11-1065.L-454-SB024:R-454-SB120.BfaI	2	-
chr14	20220866	20220867	3.Control-B-900_PTS11-900.L-454-SB052:R-454-SB148.NlaIII	2	-
chr14	21039124	21039125	6.Control-B-1088_PTS11-1088.L-454-SB027:R-454-SB123.NlaIII	1	-
chr14	21750461	21750462	3.Control-B-1002_PTS11-1002.L-454-SB037:R-454-SB133.NlaIII	1	+
chr14	22040685	22040686	6.Control-B-1062_PTS11-1062.L-454-SB059:R-454-SB155.BfaI	1	+
chr14	25463235	25463236	3.Control-B-1018_PTS11-1018.L-454-SB061:R-454-SB157.BfaI	1	-
chr14	25977657	25977658	3.Control-B-852_PTS11-852.L-454-SB012:R-454-SB108.NlaIII	4	+
chr14	26227785	26227786	6.Control-B-1086_PTS11-1086.L-454-SB019:R-454-SB115.NlaIII	1	+
chr14	26404798	26404799	3.Control-B-891_PTS11-898.L-454-SB029:R-454-SB125.NlaIII	1	-
chr14	26653326	26653327	3.Control-B-856_PTS11-856.L-454-SB020:R-454-SB116.NlaIII	2	+
chr14	27137639	27137640	3.Control-B-877_PTS11-877.L-454-SB036:R-454-SB132.BfaI	4	-
chr14	27309895	27309896	3.Control-B-1012_PTS11-1012.L-454-SB045:R-454-SB141.NlaIII	7	-
chr14	27311100	27311101	3.Control-B-891_PTS11-898.L-454-SB029:R-454-SB125.NlaIII	1	-
chr14	27765018	27765019	3.Control-B-926_PTS11-926.L-454-SB013:R-454-SB109.BfaI	8	-
chr14	29981055	29981056	3.Control-B-1020_PTS11-1020.L-454-SB069:R-454-SB165.NlaIII	2	-
chr14	30011477	30011478	3.Control-B-1018_PTS11-1018.L-454-SB061:R-454-SB157.BfaI	1	+
chr14	30025391	30025392	3.Control-B-1018_PTS11-1018.L-454-SB061:R-454-SB157.BfaI	2	-
chr14	31535140	31535141	3.Control-B-1012_PTS11-1012.L-454-SB045:R-454-SB141.NlaIII	12	-
chr14	32218824	32218825	3.Control-B-877_PTS11-877.L-454-SB036:R-454-SB132.NlaIII	1	-
chr14	32443902	32443903	3.Control-B-1012_PTS11-1012.L-454-SB045:R-454-SB141.NlaIII	1	+
chr14	35339614	35339615	3.Control-B-910_PTS11-910.L-454-SB068:R-454-SB164.NlaIII	1	-
chr14	36399815	36399816	6.Control-B-1065_PTS11-1065.L-454-SB024:R-454-SB120.NlaIII	1	+
chr14	37330644	37330645	3.Control-B-925_PTS11-925.null:R-454-SB101.NlaIII	1	-
chr14	37563952	37563953	3.Control-B-1024_PTS11-1024.null:R-454-SB102.NlaIII	5	-
chr14	37982531	37982532	3.Control-B-925_PTS11-925.null:R-454-SB101.NlaIII	3	-
chr14	38067330	38067331	3.Control-B-878_PTS11-878.L-454-SB044:R-454-SB140.NlaIII	1	+
chr14	39627321	39627322	3.Control-B-1020_PTS11-1020.L-454-SB069:R-454-SB165.NlaIII	1	-
chr14	40126910	40126911	6.Control-B-1091_PTS11-1091.L-454-SB035:R-454-SB131.NlaIII	1	+
chr14	40160244	40160245	3.Control-B-856_PTS11-856.L-454-SB020:R-454-SB116.BfaI	1	+
chr14	42740641	42740642	3.Control-B-1012_PTS11-1012.L-454-SB045:R-454-SB141.NlaIII	5	+
chr14	45950962	45950963	3.Control-B-871_PTS11-871.L-454-SB028:R-454-SB124.NlaIII	1	-
chr14	45953747	45953748	6.Control-B-1080_PTS11-1080.L-454-SB003:R-454-SB099.BfaI	15	+
chr14	46094304	46094305	3.Control-B-900_PTS11-900.L-454-SB052:R-454-SB148.NlaIII	2	+
chr14	47327655	47327656	3.Control-B-878_PTS11-878.L-454-SB044:R-454-SB140.NlaIII	1	-
chr14	48139442	48139443	3.Control-B-925_PTS11-925.null:R-454-SB101.NlaIII	2	-
chr14	49650712	49650713	3.Control-B-1020_PTS11-1020.L-454-SB069:R-454-SB165.NlaIII	1	-
chr14	52072304	52072305	6.Control-B-1061_PTS11-1061.L-454-SB051:R-454-SB147.NlaIII	1	+
chr14	52626324	52626325	3.Control-B-910_PTS11-910.L-454-SB068:R-454-SB164.NlaIII	2	+
chr14	52930142	52930143	3.Control-B-891_PTS11-898.L-454-SB029:R-454-SB125.NlaIII	1	+
chr14	54432738	54432739	3.Control-B-900_PTS11-900.L-454-SB052:R-454-SB148.NlaIII	1	+
chr14	55655188	55655189	3.Control-B-1024_PTS11-1024.null:R-454-SB102.NlaIII	10	+
chr14	55965775	55965776	3.Control-B-1012_PTS11-1012.L-454-SB045:R-454-SB141.NlaIII	9	-
chr14	56361649	56361650	3.Control-B-900_PTS11-900.L-454-SB052:R-454-SB148.NlaIII	1	-
chr14	57379545	57379546	3.Control-B-877_PTS11-877.L-454-SB036:R-454-SB132.NlaIII	1	-
chr14	57661559	57661560	3.Control-B-1020_PTS11-1020.L-454-SB069:R-454-SB165.NlaIII	11	-
chr14	57698044	57698045	3.Control-B-925_PTS11-925.null:R-454-SB101.NlaIII	1	+
chr14	57909109	57909110	3.Control-B-910_PTS11-910.L-454-SB068:R-454-SB164.NlaIII	1	-
chr14	58103349	58103350	3.Control-B-925_PTS11-925.null:R-454-SB101.NlaIII	1	-
chr14	60188073	60188074	6.Control-B-1061_PTS11-1061.L-454-SB051:R-454-SB147.NlaIII	1	-
chr14	60784543	60784544	3.Control-B-856_PTS11-856.L-454-SB020:R-454-SB116.NlaIII	3	-
chr14	61560491	61560492	3.Control-B-900_PTS11-900.L-454-SB052:R-454-SB148.NlaIII	1	-
chr14	61768372	61768373	3.Control-B-1002_PTS11-1002.L-454-SB037:R-454-SB133.NlaIII	3	-
chr14	61945548	61945549	3.Control-B-925_PTS11-925.null:R-454-SB101.NlaIII	1	+
chr14	62205998	62205999	3.Control-B-910_PTS11-910.L-454-SB068:R-454-SB164.NlaIII	2	-
chr14	62258626	62258627	3.Control-B-1020_PTS11-1020.L-454-SB069:R-454-SB165.NlaIII	1	+
chr14	62534717	62534718	6.Control-B-1065_PTS11-1065.L-454-SB024:R-454-SB120.NlaIII	1	+
chr14	62868494	62868495	3.Control-B-1020_PTS11-1020.L-454-SB069:R-454-SB165.NlaIII	4	+
chr14	63452312	63452313	3.Control-B-856_PTS11-856.L-454-SB020:R-454-SB116.NlaIII	2	+
chr14	63786169	63786170	3.Control-B-1020_PTS11-1020.L-454-SB069:R-454-SB165.NlaIII	5	-
chr14	64482508	64482509	3.Control-B-1002_PTS11-1002.L-454-SB037:R-454-SB133.NlaIII	1	-
chr14	64891105	64891106	3.Control-B-910_PTS11-910.L-454-SB068:R-454-SB164.NlaIII	1	+
chr14	65452600	65452601	3.Control-B-1012_PTS11-1012.L-454-SB045:R-454-SB141.NlaIII	4	-
chr14	65494013	65494014	7.Control-B-950_PTS11-950.L-454-SB188:R-454-SB197.BfaI	1	-
chr14	65980872	65980873	3.Control-B-1014_PTS11-1014.L-454-SB053:R-454-SB149.NlaIII	1	+
chr14	67145379	67145380	3.Control-B-1024_PTS11-1024.null:R-454-SB102.NlaIII	13	+
chr14	67901583	67901584	3.Control-B-1002_PTS11-1002.L-454-SB037:R-454-SB133.NlaIII	3	-
chr14	68417651	68417652	3.Control-B-1020_PTS11-1020.L-454-SB069:R-454-SB165.NlaIII	5	+
chr14	68452264	68452265	6.Control-B-1064_PTS11-1064.L-454-SB016:R-454-SB112.BfaI	2	+
chr14	71520208	71520209	3.Control-B-878_PTS11-878.L-454-SB044:R-454-SB140.NlaIII	2	+
chr14	73053335	73053336	3.Control-B-1020_PTS11-1020.L-454-SB069:R-454-SB165.NlaIII	1	-
chr14	74542287	74542288	3.Control-B-910_PTS11-910.L-454-SB068:R-454-SB164.NlaIII	2	+
chr14	76264472	76264473	3.Control-B-1020_PTS11-1020.L-454-SB069:R-454-SB165.NlaIII	1	-
chr14	76338570	76338571	6.Control-B-1060_PTS11-1060.L-454-SB043:R-454-SB139.NlaIII	1	-
chr14	76876573	76876574	3.Control-B-878_PTS11-878.L-454-SB044:R-454-SB140.NlaIII	1	-
chr14	77292353	77292354	6.Control-B-1062_PTS11-1062.L-454-SB059:R-454-SB155.NlaIII	1	-
chr14	77574210	77574211	6.Control-B-1061_PTS11-1061.L-454-SB051:R-454-SB147.NlaIII	1	-
chr14	77909412	77909413	3.Control-B-1024_PTS11-1024.null:R-454-SB102.NlaIII	1	-
chr14	78348722	78348723	3.Control-B-852_PTS11-852.L-454-SB012:R-454-SB108.NlaIII	1	-
chr14	78546876	78546877	3.Control-B-910_PTS11-910.L-454-SB068:R-454-SB164.NlaIII	1	-
chr14	78754365	78754366	3.Control-B-1020_PTS11-1020.L-454-SB069:R-454-SB165.NlaIII	5	+
chr14	79599275	79599276	3.Control-B-1002_PTS11-1002.L-454-SB037:R-454-SB133.NlaIII	1	-
chr14	79860930	79860931	3.Control-B-1020_PTS11-1020.L-454-SB069:R-454-SB165.NlaIII	1	+
chr14	80794917	80794918	3.Control-B-1020_PTS11-1020.L-454-SB069:R-454-SB165.NlaIII	4	-
chr14	82346067	82346068	6.Control-B-1088_PTS11-1088.L-454-SB027:R-454-SB123.NlaIII	1	-
chr14	82404937	82404938	3.Control-B-891_PTS11-898.L-454-SB029:R-454-SB125.NlaIII	1	-
chr14	83030490	83030491	3.Control-B-925_PTS11-925.null:R-454-SB101.NlaIII	1	-
chr14	83259006	83259007	6.Control-B-1060_PTS11-1060.L-454-SB043:R-454-SB139.BfaI	7	-
chr14	84325708	84325709	3.Control-B-910_PTS11-910.L-454-SB068:R-454-SB164.NlaIII	2	-
chr14	84328321	84328322	3.Control-B-871_PTS11-871.L-454-SB028:R-454-SB124.NlaIII	1	-
chr14	84909747	84909748	3.Control-B-878_PTS11-878.L-454-SB044:R-454-SB140.NlaIII	3	+
chr14	87310618	87310619	3.Control-B-910_PTS11-910.L-454-SB068:R-454-SB164.NlaIII	2	-
chr14	87497928	87497929	3.Control-B-1020_PTS11-1020.L-454-SB069:R-454-SB165.NlaIII	2	-
chr14	88202427	88202428	3.Control-B-877_PTS11-877.L-454-SB036:R-454-SB132.NlaIII	1	-
chr14	88534342	88534343	3.Control-B-925_PTS11-925.null:R-454-SB101.NlaIII	1	-
chr14	88788992	88788993	3.Control-B-900_PTS11-900.L-454-SB052:R-454-SB148.BfaI	13	+
chr14	89028702	89028703	3.Control-B-910_PTS11-910.L-454-SB068:R-454-SB164.NlaIII	1	-
chr14	90039523	90039524	3.Control-B-1024_PTS11-1024.null:R-454-SB102.NlaIII	3	-
chr14	90370563	90370564	3.Control-B-871_PTS11-871.L-454-SB028:R-454-SB124.NlaIII	3	+
chr14	90561059	90561060	3.Control-B-891_PTS11-898.L-454-SB029:R-454-SB125.NlaIII	1	-
chr14	90710287	90710288	3.Control-B-910_PTS11-910.L-454-SB068:R-454-SB164.NlaIII	1	-
chr14	90866450	90866451	3.Control-B-900_PTS11-900.L-454-SB052:R-454-SB148.NlaIII	1	-
chr14	91734315	91734316	3.Control-B-1024_PTS11-1024.null:R-454-SB102.NlaIII	2	+
chr14	9188913	9188914	3.Control-B-871_PTS11-871.L-454-SB028:R-454-SB124.NlaIII	4	+
chr14	92413502	92413503	3.Control-B-891_PTS11-898.L-454-SB029:R-454-SB125.NlaIII	1	-
chr14	95605170	95605171	3.Control-B-871_PTS11-871.L-454-SB028:R-454-SB124.NlaIII	1	-
chr14	97070043	97070044	3.Control-B-910_PTS11-910.L-454-SB068:R-454-SB164.NlaIII	1	-
chr14	97400061	97400062	6.Control-B-1061_PTS11-1061.L-454-SB051:R-454-SB147.NlaIII	1	+
chr14	98227100	98227101	3.Control-B-877_PTS11-877.L-454-SB036:R-454-SB132.NlaIII	1	-
chr14	99265233	99265234	3.Control-B-878_PTS11-878.L-454-SB044:R-454-SB140.NlaIII	2	-
chr14	99523748	99523749	3.Control-B-856_PTS11-856.L-454-SB020:R-454-SB116.NlaIII	1	-
chr15	100085398	100085399	3.Control-B-891_PTS11-898.L-454-SB029:R-454-SB125.NlaIII	1	-
chr15	101087479	101087480	6.Control-B-1080_PTS11-1080.L-454-SB003:R-454-SB099.NlaIII	1	-
chr15	101350147	101350148	6.Control-B-1065_PTS11-1065.L-454-SB024:R-454-SB120.NlaIII	1	-
chr15	10174621	10174622	6.Control-B-1091_PTS11-1091.L-454-SB035:R-454-SB131.NlaIII	1	+
chr15	102198328	102198329	3.Control-B-871_PTS11-871.L-454-SB028:R-454-SB124.NlaIII	2	+
chr15	102727230	102727231	3.Control-B-856_PTS11-856.L-454-SB020:R-454-SB116.NlaIII	3	+
chr15	11063707	11063708	3.Control-B-925_PTS11-925.null:R-454-SB101.NlaIII	2	+
chr15	11675364	11675365	3.Control-B-1024_PTS11-1024.null:R-454-SB102.NlaIII	6	-
chr15	11800902	11800903	3.Control-B-910_PTS11-910.L-454-SB068:R-454-SB164.NlaIII	1	+
chr15	12452327	12452328	3.Control-B-1024_PTS11-1024.null:R-454-SB102.NlaIII	1	-
chr15	12811989	12811990	3.Control-B-925_PTS11-925.null:R-454-SB101.NlaIII	1	+
chr15	13295005	13295006	6.Control-B-1091_PTS11-1091.L-454-SB035:R-454-SB131.NlaIII	1	-
chr15	13396587	13396588	3.Control-B-878_PTS11-878.L-454-SB044:R-454-SB140.NlaIII	1	-
chr15	14339340	14339341	6.Control-B-1065_PTS11-1065.L-454-SB024:R-454-SB120.NlaIII	1	-
chr15	17311644	17311645	3.Control-B-871_PTS11-871.L-454-SB028:R-454-SB124.NlaIII	2	+
chr15	17516771	17516772	3.Control-B-1020_PTS11-1020.L-454-SB069:R-454-SB165.NlaIII	4	-
chr15	17786128	17786129	3.Control-B-1018_PTS11-1018.L-454-SB061:R-454-SB157.NlaIII	1	-
chr15	17896785	17896786	3.Control-B-1014_PTS11-1014.L-454-SB053:R-454-SB149.NlaIII	2	+
chr15	18053426	18053427	3.Control-B-900_PTS11-900.L-454-SB052:R-454-SB148.NlaIII	3	+
chr15	18425713	18425714	3.Control-B-1002_PTS11-1002.L-454-SB037:R-454-SB133.NlaIII	1	+
chr15	19095438	19095439	3.Control-B-910_PTS11-910.L-454-SB068:R-454-SB164.NlaIII	1	+
chr15	22084544	22084545	3.Control-B-891_PTS11-898.L-454-SB029:R-454-SB125.NlaIII	1	+
chr15	22878712	22878713	3.Control-B-1020_PTS11-1020.L-454-SB069:R-454-SB165.NlaIII	2	-
chr15	23145580	23145581	3.Control-B-925_PTS11-925.null:R-454-SB101.NlaIII	2	+
chr15	23153353	23153354	3.Control-B-1024_PTS11-1024.null:R-454-SB102.NlaIII	4	+
chr15	23782453	23782454	3.Control-B-1020_PTS11-1020.L-454-SB069:R-454-SB165.NlaIII	2	+
chr15	25117311	25117312	3.Control-B-877_PTS11-877.L-454-SB036:R-454-SB132.BfaI	4	+
chr15	25192703	25192704	3.Control-B-891_PTS11-898.L-454-SB029:R-454-SB125.NlaIII	1	+
chr15	25456071	25456072	3.Control-B-1020_PTS11-1020.L-454-SB069:R-454-SB165.NlaIII	2	-
chr15	25896439	25896440	3.Control-B-1002_PTS11-1002.L-454-SB037:R-454-SB133.NlaIII	6	-
chr15	26305609	26305610	3.Control-B-910_PTS11-910.L-454-SB068:R-454-SB164.NlaIII	1	-
chr15	26879122	26879123	3.Control-B-891_PTS11-898.L-454-SB029:R-454-SB125.NlaIII	1	-
chr15	27115064	27115065	3.Control-B-1020_PTS11-1020.L-454-SB069:R-454-SB165.NlaIII	1	+
chr15	28354733	28354734	7.Control-B-909_PTS11-909.L-454-SB072:R-454-SB168.BfaI	15	+
chr15	28487322	28487323	6.Control-B-1091_PTS11-1091.L-454-SB035:R-454-SB131.BfaI	1	-
chr15	28527490	28527491	3.Control-B-900_PTS11-900.L-454-SB052:R-454-SB148.NlaIII	1	-
chr15	28683962	28683963	3.Control-B-900_PTS11-900.L-454-SB052:R-454-SB148.NlaIII	1	-
chr15	29196781	29196782	3.Control-B-1012_PTS11-1012.L-454-SB045:R-454-SB141.NlaIII	1	+
chr15	29764845	29764846	3.Control-B-1024_PTS11-1024.null:R-454-SB102.NlaIII	6	+
chr15	30314103	30314104	6.Control-B-1062_PTS11-1062.L-454-SB059:R-454-SB155.NlaIII	1	-
chr15	30577856	30577857	3.Control-B-1002_PTS11-1002.L-454-SB037:R-454-SB133.NlaIII	13	-
chr15	30653668	30653669	6.Control-B-1061_PTS11-1061.L-454-SB051:R-454-SB147.NlaIII	1	-
chr15	35134634	35134635	6.Control-B-1060_PTS11-1060.L-454-SB043:R-454-SB139.NlaIII	1	-
chr15	36079923	36079924	3.Control-B-1020_PTS11-1020.L-454-SB069:R-454-SB165.NlaIII	1	+
chr15	36084952	36084953	3.Control-B-1020_PTS11-1020.L-454-SB069:R-454-SB165.NlaIII	3	+
chr15	36137315	36137316	3.Control-B-900_PTS11-900.L-454-SB052:R-454-SB148.NlaIII	2	-
chr15	36534829	36534830	6.Control-B-1086_PTS11-1086.L-454-SB019:R-454-SB115.BfaI	14	+
chr15	36799971	36799972	6.Control-B-1060_PTS11-1060.L-454-SB043:R-454-SB139.NlaIII	1	+
chr15	36989643	36989644	3.Control-B-852_PTS11-852.L-454-SB012:R-454-SB108.NlaIII	1	+
chr15	38100087	38100088	3.Control-B-1024_PTS11-1024.null:R-454-SB102.NlaIII	1	-
chr15	3860871	3860872	3.Control-B-1002_PTS11-1002.L-454-SB037:R-454-SB133.NlaIII	1	+
chr15	38934368	38934369	3.Control-B-878_PTS11-878.L-454-SB044:R-454-SB140.NlaIII	1	+
chr15	38959353	38959354	3.Control-B-910_PTS11-910.L-454-SB068:R-454-SB164.NlaIII	1	-
chr15	39034046	39034047	8.Control-B-925_PTS11-925.L-454-SB016:null.BfaI	1	-
chr15	39172914	39172915	3.Control-B-925_PTS11-925.null:R-454-SB101.NlaIII	1	+
chr15	39387703	39387704	3.Control-B-1012_PTS11-1012.L-454-SB045:R-454-SB141.NlaIII	4	+
chr15	39964688	39964689	3.Control-B-925_PTS11-925.null:R-454-SB101.NlaIII	1	+
chr15	40330355	40330356	3.Control-B-910_PTS11-910.L-454-SB068:R-454-SB164.NlaIII	1	+
chr15	40449285	40449286	3.Control-B-1020_PTS11-1020.L-454-SB069:R-454-SB165.NlaIII	2	-
chr15	40449385	40449386	6.Control-B-1062_PTS11-1062.L-454-SB059:R-454-SB155.NlaIII	1	-
chr15	4061793	4061794	3.Control-B-926_PTS11-926.L-454-SB013:R-454-SB109.NlaIII	1	+
chr15	40637132	40637133	6.Control-B-1091_PTS11-1091.L-454-SB035:R-454-SB131.NlaIII	2	+
chr15	41044655	41044656	3.Control-B-910_PTS11-910.L-454-SB068:R-454-SB164.NlaIII	1	-
chr15	4133621	4133622	3.Control-B-1012_PTS11-1012.L-454-SB045:R-454-SB141.NlaIII	6	+
chr15	41824874	41824875	3.Control-B-1020_PTS11-1020.L-454-SB069:R-454-SB165.NlaIII	1	+
chr15	42339221	42339222	3.Control-B-910_PTS11-910.L-454-SB068:R-454-SB164.NlaIII	1	+
chr15	43311815	43311816	3.Control-B-925_PTS11-925.null:R-454-SB101.NlaIII	1	-
chr15	43420434	43420435	3.Control-B-1014_PTS11-1014.L-454-SB053:R-454-SB149.NlaIII	1	+
chr15	43960277	43960278	3.Control-B-1020_PTS11-1020.L-454-SB069:R-454-SB165.NlaIII	3	-
chr15	4499555	4499556	6.Control-B-1063_PTS11-1063.L-454-SB067:R-454-SB163.NlaIII	1	+
chr15	45912055	45912056	3.Control-B-1020_PTS11-1020.L-454-SB069:R-454-SB165.NlaIII	6	-
chr15	47623381	47623382	3.Control-B-926_PTS11-926.L-454-SB013:R-454-SB109.NlaIII	2	+
chr15	47655919	47655920	3.Control-B-1020_PTS11-1020.L-454-SB069:R-454-SB165.NlaIII	2	+
chr15	48203887	48203888	3.Control-B-925_PTS11-925.null:R-454-SB101.NlaIII	1	-
chr15	49756766	49756767	3.Control-B-1024_PTS11-1024.null:R-454-SB102.NlaIII	1	-
chr15	49802760	49802761	3.Control-B-910_PTS11-910.L-454-SB068:R-454-SB164.NlaIII	1	-
chr15	49833550	49833551	3.Control-B-1002_PTS11-1002.L-454-SB037:R-454-SB133.NlaIII	1	-
chr15	50530953	50530954	3.Control-B-1020_PTS11-1020.L-454-SB069:R-454-SB165.NlaIII	4	+
chr15	50573879	50573880	3.Control-B-856_PTS11-856.L-454-SB020:R-454-SB116.NlaIII	1	+
chr15	51754084	51754085	3.Control-B-878_PTS11-878.L-454-SB044:R-454-SB140.NlaIII	2	+
chr15	52959784	52959785	3.Control-B-878_PTS11-878.L-454-SB044:R-454-SB140.NlaIII	1	+
chr15	53125810	53125811	8.Control-B-1024_PTS11-1024.L-454-SB008:null.BfaI	21	-
chr15	53156939	53156940	3.Control-B-900_PTS11-900.L-454-SB052:R-454-SB148.BfaI	1	-
chr15	54193213	54193214	3.Control-B-871_PTS11-871.L-454-SB028:R-454-SB124.NlaIII	1	-
chr15	54983534	54983535	3.Control-B-1012_PTS11-1012.L-454-SB045:R-454-SB141.NlaIII	1	-
chr15	55149233	55149234	3.Control-B-1020_PTS11-1020.L-454-SB069:R-454-SB165.NlaIII	3	-
chr15	55246373	55246374	3.Control-B-891_PTS11-898.L-454-SB029:R-454-SB125.NlaIII	1	+
chr15	55337883	55337884	3.Control-B-926_PTS11-926.L-454-SB013:R-454-SB109.NlaIII	3	+
chr15	55928563	55928564	3.Control-B-1024_PTS11-1024.null:R-454-SB102.NlaIII	2	+
chr15	56956199	56956200	3.Control-B-910_PTS11-910.L-454-SB068:R-454-SB164.NlaIII	1	+
chr15	57777749	57777750	7.Control-B-950_PTS11-950.L-454-SB188:R-454-SB197.BfaI	2	+
chr15	58391800	58391801	3.Control-B-925_PTS11-925.null:R-454-SB101.NlaIII	1	+
chr15	58470115	58470116	3.Control-B-1020_PTS11-1020.L-454-SB069:R-454-SB165.NlaIII	1	-
chr15	58649500	58649501	6.Control-B-1062_PTS11-1062.L-454-SB059:R-454-SB155.NlaIII	1	+
chr15	59127451	59127452	3.Control-B-910_PTS11-910.L-454-SB068:R-454-SB164.NlaIII	1	-
chr15	59412090	59412091	3.Control-B-910_PTS11-910.L-454-SB068:R-454-SB164.NlaIII	1	-
chr15	59847379	59847380	6.Control-B-1088_PTS11-1088.L-454-SB027:R-454-SB123.NlaIII	1	+
chr15	61370207	61370208	6.Control-B-1062_PTS11-1062.L-454-SB059:R-454-SB155.NlaIII	2	+
chr15	62130149	62130150	3.Control-B-891_PTS11-898.L-454-SB029:R-454-SB125.NlaIII	1	-
chr15	6234732	6234733	6.Control-B-1060_PTS11-1060.L-454-SB043:R-454-SB139.NlaIII	1	-
chr15	62730225	62730226	3.Control-B-1014_PTS11-1014.L-454-SB053:R-454-SB149.NlaIII	1	+
chr15	63609808	63609809	3.Control-B-856_PTS11-856.L-454-SB020:R-454-SB116.NlaIII	1	-
chr15	65174210	65174211	3.Control-B-910_PTS11-910.L-454-SB068:R-454-SB164.NlaIII	1	-
chr15	65186436	65186437	3.Control-B-856_PTS11-856.L-454-SB020:R-454-SB116.NlaIII	1	-
chr15	65340107	65340108	3.Control-B-926_PTS11-926.L-454-SB013:R-454-SB109.NlaIII	2	+
chr15	65653526	65653527	3.Control-B-891_PTS11-898.L-454-SB029:R-454-SB125.NlaIII	1	-
chr15	66091535	66091536	3.Control-B-871_PTS11-871.L-454-SB028:R-454-SB124.NlaIII	1	+
chr15	66589272	66589273	3.Control-B-891_PTS11-898.L-454-SB029:R-454-SB125.NlaIII	2	+
chr15	67993403	67993404	3.Control-B-852_PTS11-852.L-454-SB012:R-454-SB108.NlaIII	1	+
chr15	69362837	69362838	6.Control-B-1088_PTS11-1088.L-454-SB027:R-454-SB123.NlaIII	1	-
chr15	70040527	70040528	6.Control-B-1091_PTS11-1091.L-454-SB035:R-454-SB131.NlaIII	1	+
chr15	7038426	7038427	3.Control-B-1020_PTS11-1020.L-454-SB069:R-454-SB165.NlaIII	4	-
chr15	70437177	70437178	3.Control-B-925_PTS11-925.null:R-454-SB101.NlaIII	1	-
chr15	70447221	70447222	6.Control-B-1091_PTS11-1091.L-454-SB035:R-454-SB131.NlaIII	1	-
chr15	70839817	70839818	3.Control-B-878_PTS11-878.L-454-SB044:R-454-SB140.NlaIII	1	+
chr15	76038607	76038608	6.Control-B-1091_PTS11-1091.L-454-SB035:R-454-SB131.NlaIII	1	-
chr15	76821714	76821715	6.Control-B-1061_PTS11-1061.L-454-SB051:R-454-SB147.NlaIII	5	-
chr15	80328400	80328401	3.Control-B-871_PTS11-871.L-454-SB028:R-454-SB124.NlaIII	1	+
chr15	80378642	80378643	3.Control-B-1014_PTS11-1014.L-454-SB053:R-454-SB149.NlaIII	3	+
chr15	81532486	81532487	3.Control-B-900_PTS11-900.L-454-SB052:R-454-SB148.NlaIII	1	+
chr15	81837036	81837037	3.Control-B-878_PTS11-878.L-454-SB044:R-454-SB140.NlaIII	2	+
chr15	8294478	8294479	3.Control-B-891_PTS11-898.L-454-SB029:R-454-SB125.NlaIII	1	-
chr15	8340973	8340974	3.Control-B-926_PTS11-926.L-454-SB013:R-454-SB109.NlaIII	1	-
chr15	84804356	84804357	3.Control-B-1024_PTS11-1024.null:R-454-SB102.NlaIII	4	-
chr15	8484213	8484214	6.Control-B-1086_PTS11-1086.L-454-SB019:R-454-SB115.NlaIII	1	-
chr15	85218843	85218844	6.Control-B-1063_PTS11-1063.L-454-SB067:R-454-SB163.NlaIII	1	+
chr15	85244800	85244801	6.Control-B-1064_PTS11-1064.L-454-SB016:R-454-SB112.NlaIII	1	+
chr15	85300934	85300935	6.Control-B-1080_PTS11-1080.L-454-SB003:R-454-SB099.BfaI	1	+
chr15	8539511	8539512	6.Control-B-1088_PTS11-1088.L-454-SB027:R-454-SB123.NlaIII	1	-
chr15	85907592	85907593	3.Control-B-925_PTS11-925.null:R-454-SB101.NlaIII	1	-
chr15	86517280	86517281	3.Control-B-1014_PTS11-1014.L-454-SB053:R-454-SB149.NlaIII	1	+
chr15	86677786	86677787	3.Control-B-1014_PTS11-1014.L-454-SB053:R-454-SB149.NlaIII	1	+
chr15	87062910	87062911	3.Control-B-1014_PTS11-1014.L-454-SB053:R-454-SB149.NlaIII	2	-
chr15	8748486	8748487	6.Control-B-1064_PTS11-1064.L-454-SB016:R-454-SB112.NlaIII	1	-
chr15	87739193	87739194	3.Control-B-1020_PTS11-1020.L-454-SB069:R-454-SB165.NlaIII	9	+
chr15	88200096	88200097	3.Control-B-871_PTS11-871.L-454-SB028:R-454-SB124.NlaIII	1	+
chr15	8918093	8918094	3.Control-B-1020_PTS11-1020.L-454-SB069:R-454-SB165.NlaIII	4	+
chr15	89644148	89644149	3.Control-B-891_PTS11-898.L-454-SB029:R-454-SB125.NlaIII	1	+
chr15	90987235	90987236	6.Control-B-1065_PTS11-1065.L-454-SB024:R-454-SB120.NlaIII	4	+
chr15	91061198	91061199	3.Control-B-1024_PTS11-1024.null:R-454-SB102.NlaIII	1	+
chr15	91577772	91577773	3.Control-B-891_PTS11-898.L-454-SB029:R-454-SB125.NlaIII	1	-
chr15	91580615	91580616	3.Control-B-891_PTS11-898.L-454-SB029:R-454-SB125.NlaIII	1	+
chr15	91706481	91706482	3.Control-B-1012_PTS11-1012.L-454-SB045:R-454-SB141.NlaIII	1	+
chr15	91999575	91999576	3.Control-B-878_PTS11-878.L-454-SB044:R-454-SB140.BfaI	1	-
chr15	93163408	93163409	3.Control-B-852_PTS11-852.L-454-SB012:R-454-SB108.NlaIII	1	-
chr15	93585563	93585564	3.Control-B-856_PTS11-856.L-454-SB020:R-454-SB116.NlaIII	2	+
chr15	94663985	94663986	6.Control-B-1061_PTS11-1061.L-454-SB051:R-454-SB147.NlaIII	4	+
chr15	95020681	95020682	3.Control-B-891_PTS11-898.L-454-SB029:R-454-SB125.NlaIII	1	+
chr15	95205397	95205398	3.Control-B-856_PTS11-856.L-454-SB020:R-454-SB116.NlaIII	1	+
chr15	9524632	9524633	6.Control-B-1061_PTS11-1061.L-454-SB051:R-454-SB147.NlaIII	1	+
chr15	96191556	96191557	3.Control-B-1020_PTS11-1020.L-454-SB069:R-454-SB165.NlaIII	2	+
chr15	96594730	96594731	3.Control-B-878_PTS11-878.L-454-SB044:R-454-SB140.BfaI	4	+
chr15	96869912	96869913	3.Control-B-1024_PTS11-1024.null:R-454-SB102.NlaIII	5	+
chr15	9691888	9691889	3.Control-B-1012_PTS11-1012.L-454-SB045:R-454-SB141.NlaIII	2	-
chr15	97044815	97044816	8.Control-B-925_PTS11-925.L-454-SB016:null.BfaI	7	-
chr15	97172556	97172557	3.Control-B-878_PTS11-878.L-454-SB044:R-454-SB140.NlaIII	2	-
chr15	9802094	9802095	3.Control-B-878_PTS11-878.L-454-SB044:R-454-SB140.BfaI	2	-
chr15	99031066	99031067	3.Control-B-1002_PTS11-1002.L-454-SB037:R-454-SB133.NlaIII	1	-
chr15	99235968	99235969	3.Control-B-900_PTS11-900.L-454-SB052:R-454-SB148.NlaIII	1	+
chr15	99887936	99887937	6.Control-B-1062_PTS11-1062.L-454-SB059:R-454-SB155.NlaIII	1	+
chr16	10686041	10686042	3.Control-B-900_PTS11-900.L-454-SB052:R-454-SB148.NlaIII	1	-
chr16	10749708	10749709	3.Control-B-1014_PTS11-1014.L-454-SB053:R-454-SB149.NlaIII	1	-
chr16	10955356	10955357	6.Control-B-1088_PTS11-1088.L-454-SB027:R-454-SB123.NlaIII	1	-
chr16	11525988	11525989	3.Control-B-891_PTS11-898.L-454-SB029:R-454-SB125.BfaI	37	-
chr16	11961167	11961168	3.Control-B-891_PTS11-898.L-454-SB029:R-454-SB125.NlaIII	1	-
chr16	12270403	12270404	3.Control-B-856_PTS11-856.L-454-SB020:R-454-SB116.NlaIII	1	+
chr16	12527553	12527554	3.Control-B-878_PTS11-878.L-454-SB044:R-454-SB140.NlaIII	1	-
chr16	12705093	12705094	3.Control-B-925_PTS11-925.null:R-454-SB101.NlaIII	1	-
chr16	13855600	13855601	3.Control-B-1020_PTS11-1020.L-454-SB069:R-454-SB165.NlaIII	1	+
chr16	14266360	14266361	3.Control-B-900_PTS11-900.L-454-SB052:R-454-SB148.NlaIII	1	+
chr16	15139401	15139402	3.Control-B-1020_PTS11-1020.L-454-SB069:R-454-SB165.NlaIII	1	-
chr16	16437004	16437005	3.Control-B-1024_PTS11-1024.null:R-454-SB102.NlaIII	4	+
chr16	16462329	16462330	3.Control-B-1020_PTS11-1020.L-454-SB069:R-454-SB165.NlaIII	1	-
chr16	17372148	17372149	3.Control-B-926_PTS11-926.L-454-SB013:R-454-SB109.NlaIII	1	-
chr16	17417103	17417104	6.Control-B-1088_PTS11-1088.L-454-SB027:R-454-SB123.NlaIII	1	+
chr16	17705136	17705137	3.Control-B-852_PTS11-852.L-454-SB012:R-454-SB108.NlaIII	4	-
chr16	18572715	18572716	3.Control-B-878_PTS11-878.L-454-SB044:R-454-SB140.NlaIII	1	+
chr16	20545153	20545154	6.Control-B-1060_PTS11-1060.L-454-SB043:R-454-SB139.NlaIII	3	+
chr16	21430669	21430670	6.Control-B-1062_PTS11-1062.L-454-SB059:R-454-SB155.NlaIII	1	-
chr16	21660046	21660047	3.Control-B-1024_PTS11-1024.null:R-454-SB102.NlaIII	2	+
chr16	21680525	21680526	3.Control-B-871_PTS11-871.L-454-SB028:R-454-SB124.NlaIII	2	+
chr16	22187074	22187075	3.Control-B-1012_PTS11-1012.L-454-SB045:R-454-SB141.BfaI	1	-
chr16	22366912	22366913	3.Control-B-1020_PTS11-1020.L-454-SB069:R-454-SB165.NlaIII	1	-
chr16	22391782	22391783	3.Control-B-910_PTS11-910.L-454-SB068:R-454-SB164.NlaIII	2	+
chr16	24654208	24654209	3.Control-B-900_PTS11-900.L-454-SB052:R-454-SB148.NlaIII	1	-
chr16	24823850	24823851	3.Control-B-910_PTS11-910.L-454-SB068:R-454-SB164.NlaIII	1	-
chr16	25030870	25030871	3.Control-B-1020_PTS11-1020.L-454-SB069:R-454-SB165.NlaIII	3	-
chr16	25342243	25342244	3.Control-B-900_PTS11-900.L-454-SB052:R-454-SB148.NlaIII	2	-
chr16	25639737	25639738	3.Control-B-1002_PTS11-1002.L-454-SB037:R-454-SB133.BfaI	1	+
chr16	25831723	25831724	3.Control-B-1020_PTS11-1020.L-454-SB069:R-454-SB165.NlaIII	1	-
chr16	26093094	26093095	3.Control-B-1020_PTS11-1020.L-454-SB069:R-454-SB165.BfaI	30	-
chr16	26386908	26386909	3.Control-B-1018_PTS11-1018.L-454-SB061:R-454-SB157.NlaIII	5	-
chr16	26623109	26623110	3.Control-B-852_PTS11-852.L-454-SB012:R-454-SB108.BfaI	5	-
chr16	27097650	27097651	6.Control-B-1063_PTS11-1063.L-454-SB067:R-454-SB163.NlaIII	1	-
chr16	27255136	27255137	3.Control-B-877_PTS11-877.L-454-SB036:R-454-SB132.BfaI	1	+
chr16	27473399	27473400	6.Control-B-1062_PTS11-1062.L-454-SB059:R-454-SB155.NlaIII	1	-
chr16	28139065	28139066	3.Control-B-910_PTS11-910.L-454-SB068:R-454-SB164.NlaIII	2	-
chr16	28235331	28235332	6.Control-B-1081_PTS11-1081.L-454-SB011:R-454-SB107.NlaIII	1	+
chr16	28484466	28484467	3.Control-B-1014_PTS11-1014.L-454-SB053:R-454-SB149.NlaIII	4	+
chr16	29035519	29035520	6.Control-B-1063_PTS11-1063.L-454-SB067:R-454-SB163.NlaIII	1	+
chr16	29330695	29330696	3.Control-B-1002_PTS11-1002.L-454-SB037:R-454-SB133.NlaIII	2	-
chr16	29914993	29914994	6.Control-B-1061_PTS11-1061.L-454-SB051:R-454-SB147.NlaIII	2	-
chr16	31850483	31850484	3.Control-B-910_PTS11-910.L-454-SB068:R-454-SB164.NlaIII	1	+
chr16	32387877	32387878	3.Control-B-1012_PTS11-1012.L-454-SB045:R-454-SB141.NlaIII	4	-
chr16	32890260	32890261	3.Control-B-910_PTS11-910.L-454-SB068:R-454-SB164.NlaIII	1	-
chr16	33006300	33006301	3.Control-B-910_PTS11-910.L-454-SB068:R-454-SB164.NlaIII	2	+
chr16	33215664	33215665	3.Control-B-926_PTS11-926.L-454-SB013:R-454-SB109.NlaIII	1	-
chr16	33403508	33403509	3.Control-B-910_PTS11-910.L-454-SB068:R-454-SB164.NlaIII	1	-
chr16	34128784	34128785	6.Control-B-1060_PTS11-1060.L-454-SB043:R-454-SB139.NlaIII	1	+
chr16	34270413	34270414	3.Control-B-925_PTS11-925.null:R-454-SB101.NlaIII	1	+
chr16	36647681	36647682	3.Control-B-1002_PTS11-1002.L-454-SB037:R-454-SB133.NlaIII	5	+
chr16	37341897	37341898	3.Control-B-925_PTS11-925.null:R-454-SB101.NlaIII	1	+
chr16	37421632	37421633	3.Control-B-1020_PTS11-1020.L-454-SB069:R-454-SB165.NlaIII	2	+
chr16	37746002	37746003	3.Control-B-1002_PTS11-1002.L-454-SB037:R-454-SB133.NlaIII	1	+
chr16	37920583	37920584	3.Control-B-852_PTS11-852.L-454-SB012:R-454-SB108.NlaIII	5	+
chr16	38353054	38353055	3.Control-B-1024_PTS11-1024.null:R-454-SB102.NlaIII	5	-
chr16	38709100	38709101	3.Control-B-926_PTS11-926.L-454-SB013:R-454-SB109.NlaIII	1	+
chr16	39147113	39147114	3.Control-B-1002_PTS11-1002.L-454-SB037:R-454-SB133.NlaIII	3	-
chr16	39808858	39808859	3.Control-B-900_PTS11-900.L-454-SB052:R-454-SB148.NlaIII	1	+
chr16	40009000	40009001	3.Control-B-1020_PTS11-1020.L-454-SB069:R-454-SB165.NlaIII	1	+
chr16	40471223	40471224	3.Control-B-1020_PTS11-1020.L-454-SB069:R-454-SB165.NlaIII	4	-
chr16	40828890	40828891	3.Control-B-926_PTS11-926.L-454-SB013:R-454-SB109.BfaI	1	-
chr16	4110860	4110861	3.Control-B-1020_PTS11-1020.L-454-SB069:R-454-SB165.NlaIII	2	-
chr16	41243604	41243605	3.Control-B-910_PTS11-910.L-454-SB068:R-454-SB164.NlaIII	1	+
chr16	42103514	42103515	3.Control-B-900_PTS11-900.L-454-SB052:R-454-SB148.NlaIII	1	+
chr16	42260772	42260773	3.Control-B-877_PTS11-877.L-454-SB036:R-454-SB132.BfaI	1	+
chr16	42621546	42621547	3.Control-B-1020_PTS11-1020.L-454-SB069:R-454-SB165.NlaIII	1	+
chr16	42699930	42699931	3.Control-B-1002_PTS11-1002.L-454-SB037:R-454-SB133.NlaIII	1	-
chr16	42951575	42951576	3.Control-B-925_PTS11-925.null:R-454-SB101.NlaIII	1	+
chr16	43155778	43155779	3.Control-B-900_PTS11-900.L-454-SB052:R-454-SB148.NlaIII	2	+
chr16	43162116	43162117	3.Control-B-871_PTS11-871.L-454-SB028:R-454-SB124.NlaIII	1	-
chr16	43266606	43266607	3.Control-B-1020_PTS11-1020.L-454-SB069:R-454-SB165.NlaIII	3	+
chr16	43499257	43499258	3.Control-B-926_PTS11-926.L-454-SB013:R-454-SB109.NlaIII	1	+
chr16	43874248	43874249	3.Control-B-856_PTS11-856.L-454-SB020:R-454-SB116.NlaIII	1	-
chr16	44966868	44966869	3.Control-B-1020_PTS11-1020.L-454-SB069:R-454-SB165.NlaIII	1	+
chr16	45290609	45290610	8.Control-B-1024_PTS11-1024.L-454-SB008:null.BfaI	8	+
chr16	45923024	45923025	3.Control-B-1020_PTS11-1020.L-454-SB069:R-454-SB165.NlaIII	4	+
chr16	46321761	46321762	3.Control-B-1020_PTS11-1020.L-454-SB069:R-454-SB165.NlaIII	1	+
chr16	46336908	46336909	3.Control-B-1020_PTS11-1020.L-454-SB069:R-454-SB165.NlaIII	1	+
chr16	46419353	46419354	3.Control-B-1024_PTS11-1024.null:R-454-SB102.NlaIII	4	+
chr16	46939142	46939143	3.Control-B-878_PTS11-878.L-454-SB044:R-454-SB140.NlaIII	1	-
chr16	48338690	48338691	3.Control-B-1020_PTS11-1020.L-454-SB069:R-454-SB165.NlaIII	7	-
chr16	48867071	48867072	3.Control-B-926_PTS11-926.L-454-SB013:R-454-SB109.NlaIII	1	+
chr16	49436898	49436899	3.Control-B-1020_PTS11-1020.L-454-SB069:R-454-SB165.NlaIII	3	-
chr16	49656282	49656283	3.Control-B-1020_PTS11-1020.L-454-SB069:R-454-SB165.NlaIII	8	+
chr16	50544031	50544032	6.Control-B-1091_PTS11-1091.L-454-SB035:R-454-SB131.NlaIII	1	+
chr16	51032267	51032268	3.Control-B-900_PTS11-900.L-454-SB052:R-454-SB148.NlaIII	1	-
chr16	51957086	51957087	3.Control-B-891_PTS11-898.L-454-SB029:R-454-SB125.NlaIII	1	-
chr16	52050896	52050897	3.Control-B-926_PTS11-926.L-454-SB013:R-454-SB109.NlaIII	1	+
chr16	52220671	52220672	3.Control-B-878_PTS11-878.L-454-SB044:R-454-SB140.NlaIII	1	-
chr16	52252715	52252716	6.Control-B-1062_PTS11-1062.L-454-SB059:R-454-SB155.BfaI	6	-
chr16	53892250	53892251	3.Control-B-1024_PTS11-1024.null:R-454-SB102.NlaIII	31	+
chr16	53919544	53919545	3.Control-B-1020_PTS11-1020.L-454-SB069:R-454-SB165.NlaIII	1	+
chr16	54118439	54118440	3.Control-B-1024_PTS11-1024.null:R-454-SB102.NlaIII	2	+
chr16	54236978	54236979	3.Control-B-1012_PTS11-1012.L-454-SB045:R-454-SB141.NlaIII	3	-
chr16	54497243	54497244	3.Control-B-852_PTS11-852.L-454-SB012:R-454-SB108.NlaIII	1	+
chr16	54500475	54500476	6.Control-B-1062_PTS11-1062.L-454-SB059:R-454-SB155.NlaIII	1	+
chr16	55358881	55358882	3.Control-B-1020_PTS11-1020.L-454-SB069:R-454-SB165.NlaIII	2	-
chr16	55913440	55913441	3.Control-B-1020_PTS11-1020.L-454-SB069:R-454-SB165.NlaIII	3	-
chr16	56000820	56000821	3.Control-B-926_PTS11-926.L-454-SB013:R-454-SB109.NlaIII	1	-
chr16	5716338	5716339	3.Control-B-1020_PTS11-1020.L-454-SB069:R-454-SB165.NlaIII	2	-
chr16	57187753	57187754	3.Control-B-1020_PTS11-1020.L-454-SB069:R-454-SB165.NlaIII	2	-
chr16	57500529	57500530	3.Control-B-1020_PTS11-1020.L-454-SB069:R-454-SB165.NlaIII	5	-
chr16	58097793	58097794	3.Control-B-1020_PTS11-1020.L-454-SB069:R-454-SB165.NlaIII	2	-
chr16	59013261	59013262	3.Control-B-1020_PTS11-1020.L-454-SB069:R-454-SB165.NlaIII	2	+
chr16	59244157	59244158	3.Control-B-1020_PTS11-1020.L-454-SB069:R-454-SB165.NlaIII	1	-
chr16	59395432	59395433	3.Control-B-1020_PTS11-1020.L-454-SB069:R-454-SB165.NlaIII	15	-
chr16	59630774	59630775	3.Control-B-1012_PTS11-1012.L-454-SB045:R-454-SB141.NlaIII	3	+
chr16	59761324	59761325	3.Control-B-1020_PTS11-1020.L-454-SB069:R-454-SB165.NlaIII	1	-
chr16	59932908	59932909	3.Control-B-1020_PTS11-1020.L-454-SB069:R-454-SB165.NlaIII	1	+
chr16	60561813	60561814	6.Control-B-1060_PTS11-1060.L-454-SB043:R-454-SB139.NlaIII	1	+
chr16	60607723	60607724	3.Control-B-1020_PTS11-1020.L-454-SB069:R-454-SB165.NlaIII	1	-
chr16	61005888	61005889	3.Control-B-1020_PTS11-1020.L-454-SB069:R-454-SB165.NlaIII	1	-
chr16	61077540	61077541	3.Control-B-1020_PTS11-1020.L-454-SB069:R-454-SB165.NlaIII	1	-
chr16	61079110	61079111	3.Control-B-1020_PTS11-1020.L-454-SB069:R-454-SB165.NlaIII	2	-
chr16	61081314	61081315	3.Control-B-1024_PTS11-1024.null:R-454-SB102.NlaIII	1	+
chr16	61160421	61160422	3.Control-B-1020_PTS11-1020.L-454-SB069:R-454-SB165.NlaIII	2	+
chr16	61174777	61174778	3.Control-B-1020_PTS11-1020.L-454-SB069:R-454-SB165.NlaIII	1	+
chr16	61211661	61211662	3.Control-B-856_PTS11-856.L-454-SB020:R-454-SB116.NlaIII	2	-
chr16	61507723	61507724	3.Control-B-1020_PTS11-1020.L-454-SB069:R-454-SB165.NlaIII	1	+
chr16	61528836	61528837	3.Control-B-1020_PTS11-1020.L-454-SB069:R-454-SB165.NlaIII	1	-
chr16	61615962	61615963	3.Control-B-1020_PTS11-1020.L-454-SB069:R-454-SB165.NlaIII	5	+
chr16	61632011	61632012	3.Control-B-1020_PTS11-1020.L-454-SB069:R-454-SB165.NlaIII	1	-
chr16	61737644	61737645	3.Control-B-1024_PTS11-1024.null:R-454-SB102.NlaIII	1	-
chr16	61832026	61832027	3.Control-B-1020_PTS11-1020.L-454-SB069:R-454-SB165.NlaIII	16	-
chr16	62038816	62038817	3.Control-B-926_PTS11-926.L-454-SB013:R-454-SB109.NlaIII	1	-
chr16	62069676	62069677	3.Control-B-1020_PTS11-1020.L-454-SB069:R-454-SB165.NlaIII	2	+
chr16	62146223	62146224	3.Control-B-891_PTS11-898.L-454-SB029:R-454-SB125.NlaIII	2	+
chr16	63309097	63309098	3.Control-B-1012_PTS11-1012.L-454-SB045:R-454-SB141.NlaIII	2	-
chr16	63412504	63412505	3.Control-B-926_PTS11-926.L-454-SB013:R-454-SB109.NlaIII	1	-
chr16	63420863	63420864	3.Control-B-1020_PTS11-1020.L-454-SB069:R-454-SB165.NlaIII	2	-
chr16	6351094	6351095	3.Control-B-900_PTS11-900.L-454-SB052:R-454-SB148.NlaIII	2	+
chr16	6360794	6360795	3.Control-B-1020_PTS11-1020.L-454-SB069:R-454-SB165.NlaIII	13	-
chr16	63641195	63641196	3.Control-B-1020_PTS11-1020.L-454-SB069:R-454-SB165.NlaIII	17	+
chr16	64360488	64360489	3.Control-B-1020_PTS11-1020.L-454-SB069:R-454-SB165.NlaIII	1	-
chr16	64836913	64836914	3.Control-B-925_PTS11-925.null:R-454-SB101.NlaIII	2	-
chr16	64856482	64856483	6.Control-B-1091_PTS11-1091.L-454-SB035:R-454-SB131.BfaI	11	+
chr16	64944948	64944949	3.Control-B-1020_PTS11-1020.L-454-SB069:R-454-SB165.NlaIII	4	-
chr16	64987387	64987388	6.Control-B-1088_PTS11-1088.L-454-SB027:R-454-SB123.NlaIII	1	+
chr16	64989397	64989398	3.Control-B-871_PTS11-871.L-454-SB028:R-454-SB124.NlaIII	4	+
chr16	65460587	65460588	3.Control-B-1020_PTS11-1020.L-454-SB069:R-454-SB165.NlaIII	3	-
chr16	65598280	65598281	3.Control-B-1012_PTS11-1012.L-454-SB045:R-454-SB141.NlaIII	1	-
chr16	6589016	6589017	3.Control-B-900_PTS11-900.L-454-SB052:R-454-SB148.NlaIII	1	-
chr16	65971591	65971592	3.Control-B-1020_PTS11-1020.L-454-SB069:R-454-SB165.NlaIII	4	-
chr16	66040597	66040598	3.Control-B-1020_PTS11-1020.L-454-SB069:R-454-SB165.NlaIII	1	-
chr16	66813743	66813744	6.Control-B-1086_PTS11-1086.L-454-SB019:R-454-SB115.NlaIII	1	+
chr16	66984336	66984337	6.Control-B-1061_PTS11-1061.L-454-SB051:R-454-SB147.NlaIII	1	-
chr16	67020298	67020299	3.Control-B-910_PTS11-910.L-454-SB068:R-454-SB164.NlaIII	1	+
chr16	67173542	67173543	3.Control-B-925_PTS11-925.null:R-454-SB101.NlaIII	1	+
chr16	67259301	67259302	3.Control-B-1020_PTS11-1020.L-454-SB069:R-454-SB165.NlaIII	6	+
chr16	67485224	67485225	3.Control-B-891_PTS11-898.L-454-SB029:R-454-SB125.BfaI	1	+
chr16	67519492	67519493	3.Control-B-1020_PTS11-1020.L-454-SB069:R-454-SB165.NlaIII	1	+
chr16	67529338	67529339	3.Control-B-1020_PTS11-1020.L-454-SB069:R-454-SB165.NlaIII	1	+
chr16	6754325	6754326	3.Control-B-926_PTS11-926.L-454-SB013:R-454-SB109.NlaIII	1	+
chr16	68504328	68504329	3.Control-B-910_PTS11-910.L-454-SB068:R-454-SB164.NlaIII	2	+
chr16	68537547	68537548	3.Control-B-1002_PTS11-1002.L-454-SB037:R-454-SB133.NlaIII	1	+
chr16	68961690	68961691	3.Control-B-1020_PTS11-1020.L-454-SB069:R-454-SB165.NlaIII	8	+
chr16	69233372	69233373	3.Control-B-1012_PTS11-1012.L-454-SB045:R-454-SB141.NlaIII	1	-
chr16	69537596	69537597	3.Control-B-1020_PTS11-1020.L-454-SB069:R-454-SB165.NlaIII	3	-
chr16	69566763	69566764	3.Control-B-1014_PTS11-1014.L-454-SB053:R-454-SB149.NlaIII	2	-
chr16	69628694	69628695	3.Control-B-1012_PTS11-1012.L-454-SB045:R-454-SB141.NlaIII	4	-
chr16	69696537	69696538	3.Control-B-878_PTS11-878.L-454-SB044:R-454-SB140.NlaIII	2	-
chr16	69749926	69749927	6.Control-B-1061_PTS11-1061.L-454-SB051:R-454-SB147.NlaIII	1	-
chr16	70080151	70080152	3.Control-B-1020_PTS11-1020.L-454-SB069:R-454-SB165.NlaIII	1	+
chr16	70418491	70418492	3.Control-B-1020_PTS11-1020.L-454-SB069:R-454-SB165.NlaIII	4	-
chr16	71539551	71539552	3.Control-B-1018_PTS11-1018.L-454-SB061:R-454-SB157.NlaIII	1	-
chr16	71596776	71596777	3.Control-B-1020_PTS11-1020.L-454-SB069:R-454-SB165.NlaIII	1	+
chr16	71803305	71803306	6.Control-B-1061_PTS11-1061.L-454-SB051:R-454-SB147.NlaIII	2	-
chr16	7243782	7243783	3.Control-B-1002_PTS11-1002.L-454-SB037:R-454-SB133.NlaIII	2	+
chr16	72462626	72462627	3.Control-B-1020_PTS11-1020.L-454-SB069:R-454-SB165.NlaIII	2	+
chr16	72481359	72481360	3.Control-B-926_PTS11-926.L-454-SB013:R-454-SB109.NlaIII	1	-
chr16	72516162	72516163	3.Control-B-1020_PTS11-1020.L-454-SB069:R-454-SB165.NlaIII	1	-
chr16	72671369	72671370	3.Control-B-910_PTS11-910.L-454-SB068:R-454-SB164.NlaIII	2	+
chr16	73476370	73476371	3.Control-B-1024_PTS11-1024.null:R-454-SB102.NlaIII	1	-
chr16	73717970	73717971	3.Control-B-891_PTS11-898.L-454-SB029:R-454-SB125.BfaI	4	-
chr16	73745154	73745155	3.Control-B-871_PTS11-871.L-454-SB028:R-454-SB124.NlaIII	1	-
chr16	74420906	74420907	3.Control-B-1020_PTS11-1020.L-454-SB069:R-454-SB165.NlaIII	2	-
chr16	74727234	74727235	3.Control-B-852_PTS11-852.L-454-SB012:R-454-SB108.NlaIII	2	+
chr16	74860582	74860583	3.Control-B-878_PTS11-878.L-454-SB044:R-454-SB140.BfaI	19	-
chr16	7491361	7491362	3.Control-B-910_PTS11-910.L-454-SB068:R-454-SB164.BfaI	1	+
chr16	74978715	74978716	3.Control-B-910_PTS11-910.L-454-SB068:R-454-SB164.NlaIII	1	-
chr16	75022355	75022356	6.Control-B-1062_PTS11-1062.L-454-SB059:R-454-SB155.NlaIII	3	-
chr16	75663966	75663967	3.Control-B-1012_PTS11-1012.L-454-SB045:R-454-SB141.NlaIII	4	+
chr16	76427136	76427137	3.Control-B-1020_PTS11-1020.L-454-SB069:R-454-SB165.NlaIII	1	+
chr16	7718356	7718357	3.Control-B-856_PTS11-856.L-454-SB020:R-454-SB116.NlaIII	1	-
chr16	78053074	78053075	3.Control-B-925_PTS11-925.null:R-454-SB101.NlaIII	1	+
chr16	78250921	78250922	6.Control-B-1065_PTS11-1065.L-454-SB024:R-454-SB120.NlaIII	1	+
chr16	78914775	78914776	3.Control-B-1020_PTS11-1020.L-454-SB069:R-454-SB165.NlaIII	4	-
chr16	78943586	78943587	7.Control-B-950_PTS11-950.L-454-SB188:R-454-SB197.BfaI	1	-
chr16	78981540	78981541	3.Control-B-1002_PTS11-1002.L-454-SB037:R-454-SB133.NlaIII	1	+
chr16	79319322	79319323	3.Control-B-1002_PTS11-1002.L-454-SB037:R-454-SB133.NlaIII	1	+
chr16	80606615	80606616	3.Control-B-1020_PTS11-1020.L-454-SB069:R-454-SB165.NlaIII	2	-
chr16	81384631	81384632	6.Control-B-1065_PTS11-1065.L-454-SB024:R-454-SB120.NlaIII	1	+
chr16	81405981	81405982	3.Control-B-910_PTS11-910.L-454-SB068:R-454-SB164.NlaIII	1	+
chr16	8222947	8222948	3.Control-B-891_PTS11-898.L-454-SB029:R-454-SB125.NlaIII	2	+
chr16	82404288	82404289	3.Control-B-856_PTS11-856.L-454-SB020:R-454-SB116.NlaIII	3	-
chr16	82663298	82663299	3.Control-B-1020_PTS11-1020.L-454-SB069:R-454-SB165.NlaIII	2	-
chr16	82676553	82676554	6.Control-B-1081_PTS11-1081.L-454-SB011:R-454-SB107.NlaIII	1	+
chr16	82908635	82908636	3.Control-B-1020_PTS11-1020.L-454-SB069:R-454-SB165.NlaIII	3	-
chr16	83196182	83196183	3.Control-B-1014_PTS11-1014.L-454-SB053:R-454-SB149.NlaIII	3	+
chr16	83438430	83438431	3.Control-B-1020_PTS11-1020.L-454-SB069:R-454-SB165.NlaIII	1	+
chr16	83477619	83477620	3.Control-B-1012_PTS11-1012.L-454-SB045:R-454-SB141.NlaIII	1	+
chr16	84340221	84340222	3.Control-B-1012_PTS11-1012.L-454-SB045:R-454-SB141.NlaIII	5	+
chr16	84567489	84567490	6.Control-B-1064_PTS11-1064.L-454-SB016:R-454-SB112.NlaIII	1	+
chr16	85315083	85315084	3.Control-B-1020_PTS11-1020.L-454-SB069:R-454-SB165.NlaIII	1	+
chr16	85318116	85318117	3.Control-B-1020_PTS11-1020.L-454-SB069:R-454-SB165.NlaIII	1	+
chr16	86271494	86271495	3.Control-B-1020_PTS11-1020.L-454-SB069:R-454-SB165.NlaIII	3	-
chr16	86799770	86799771	3.Control-B-1020_PTS11-1020.L-454-SB069:R-454-SB165.NlaIII	1	-
chr16	87489611	87489612	3.Control-B-1020_PTS11-1020.L-454-SB069:R-454-SB165.NlaIII	4	+
chr16	87832836	87832837	3.Control-B-900_PTS11-900.L-454-SB052:R-454-SB148.NlaIII	1	+
chr16	88571489	88571490	3.Control-B-1014_PTS11-1014.L-454-SB053:R-454-SB149.BfaI	1	+
chr16	88619410	88619411	6.Control-B-1062_PTS11-1062.L-454-SB059:R-454-SB155.NlaIII	2	+
chr16	88769653	88769654	3.Control-B-1020_PTS11-1020.L-454-SB069:R-454-SB165.NlaIII	2	-
chr16	88784825	88784826	3.Control-B-1020_PTS11-1020.L-454-SB069:R-454-SB165.NlaIII	1	-
chr16	89823881	89823882	3.Control-B-1024_PTS11-1024.null:R-454-SB102.NlaIII	8	+
chr16	90081065	90081066	3.Control-B-900_PTS11-900.L-454-SB052:R-454-SB148.NlaIII	1	+
chr16	90091219	90091220	3.Control-B-871_PTS11-871.L-454-SB028:R-454-SB124.NlaIII	2	+
chr16	90096328	90096329	3.Control-B-871_PTS11-871.L-454-SB028:R-454-SB124.NlaIII	2	+
chr16	91535512	91535513	3.Control-B-900_PTS11-900.L-454-SB052:R-454-SB148.NlaIII	2	-
chr16	92355067	92355068	3.Control-B-856_PTS11-856.L-454-SB020:R-454-SB116.NlaIII	3	+
chr16	92921878	92921879	3.Control-B-856_PTS11-856.L-454-SB020:R-454-SB116.NlaIII	3	-
chr16	93245232	93245233	3.Control-B-910_PTS11-910.L-454-SB068:R-454-SB164.NlaIII	2	+
chr16	9348410	9348411	6.Control-B-1065_PTS11-1065.L-454-SB024:R-454-SB120.NlaIII	1	+
chr16	94742349	94742350	3.Control-B-1002_PTS11-1002.L-454-SB037:R-454-SB133.BfaI	1	+
chr16	94983686	94983687	3.Control-B-1014_PTS11-1014.L-454-SB053:R-454-SB149.NlaIII	1	+
chr16	9592677	9592678	3.Control-B-1020_PTS11-1020.L-454-SB069:R-454-SB165.NlaIII	1	-
chr16	96942698	96942699	3.Control-B-1020_PTS11-1020.L-454-SB069:R-454-SB165.NlaIII	1	-
chr16	97266940	97266941	3.Control-B-1012_PTS11-1012.L-454-SB045:R-454-SB141.NlaIII	3	+
chr16	9728050	9728051	3.Control-B-871_PTS11-871.L-454-SB028:R-454-SB124.NlaIII	2	+
chr16	97490718	97490719	3.Control-B-1020_PTS11-1020.L-454-SB069:R-454-SB165.NlaIII	3	-
chr16	97843658	97843659	3.Control-B-852_PTS11-852.L-454-SB012:R-454-SB108.NlaIII	2	+
chr17	10143085	10143086	3.Control-B-926_PTS11-926.L-454-SB013:R-454-SB109.NlaIII	1	-
chr17	10471528	10471529	3.Control-B-900_PTS11-900.L-454-SB052:R-454-SB148.NlaIII	1	-
chr17	10609221	10609222	3.Control-B-1002_PTS11-1002.L-454-SB037:R-454-SB133.NlaIII	1	-
chr17	13943941	13943942	3.Control-B-910_PTS11-910.L-454-SB068:R-454-SB164.NlaIII	1	-
chr17	14014201	14014202	3.Control-B-1024_PTS11-1024.null:R-454-SB102.NlaIII	3	-
chr17	14706214	14706215	3.Control-B-1012_PTS11-1012.L-454-SB045:R-454-SB141.NlaIII	6	+
chr17	15851124	15851125	3.Control-B-900_PTS11-900.L-454-SB052:R-454-SB148.NlaIII	1	+
chr17	15947622	15947623	6.Control-B-1088_PTS11-1088.L-454-SB027:R-454-SB123.NlaIII	1	+
chr17	16037110	16037111	3.Control-B-856_PTS11-856.L-454-SB020:R-454-SB116.NlaIII	1	+
chr17	16126841	16126842	3.Control-B-910_PTS11-910.L-454-SB068:R-454-SB164.NlaIII	2	+
chr17	17655129	17655130	3.Control-B-1018_PTS11-1018.L-454-SB061:R-454-SB157.NlaIII	1	-
chr17	18647095	18647096	3.Control-B-910_PTS11-910.L-454-SB068:R-454-SB164.NlaIII	1	-
chr17	20409706	20409707	3.Control-B-1002_PTS11-1002.L-454-SB037:R-454-SB133.NlaIII	2	-
chr17	20864339	20864340	3.Control-B-856_PTS11-856.L-454-SB020:R-454-SB116.NlaIII	2	+
chr17	20929117	20929118	3.Control-B-1024_PTS11-1024.null:R-454-SB102.NlaIII	1	-
chr17	21094566	21094567	6.Control-B-1081_PTS11-1081.L-454-SB011:R-454-SB107.NlaIII	1	-
chr17	21618047	21618048	3.Control-B-1012_PTS11-1012.L-454-SB045:R-454-SB141.NlaIII	1	+
chr17	21824540	21824541	3.Control-B-852_PTS11-852.L-454-SB012:R-454-SB108.NlaIII	1	-
chr17	22870693	22870694	3.Control-B-877_PTS11-877.L-454-SB036:R-454-SB132.NlaIII	1	-
chr17	22955526	22955527	3.Control-B-1002_PTS11-1002.L-454-SB037:R-454-SB133.NlaIII	4	-
chr17	24268740	24268741	6.Control-B-1060_PTS11-1060.L-454-SB043:R-454-SB139.NlaIII	1	-
chr17	24771227	24771228	3.Control-B-1002_PTS11-1002.L-454-SB037:R-454-SB133.NlaIII	1	-
chr17	24800649	24800650	3.Control-B-910_PTS11-910.L-454-SB068:R-454-SB164.NlaIII	1	-
chr17	24924260	24924261	6.Control-B-1063_PTS11-1063.L-454-SB067:R-454-SB163.NlaIII	1	-
chr17	26394236	26394237	3.Control-B-1002_PTS11-1002.L-454-SB037:R-454-SB133.NlaIII	1	+
chr17	26880685	26880686	3.Control-B-852_PTS11-852.L-454-SB012:R-454-SB108.NlaIII	1	-
chr17	28725033	28725034	3.Control-B-871_PTS11-871.L-454-SB028:R-454-SB124.NlaIII	2	+
chr17	29266615	29266616	3.Control-B-925_PTS11-925.null:R-454-SB101.NlaIII	2	+
chr17	30032509	30032510	3.Control-B-871_PTS11-871.L-454-SB028:R-454-SB124.NlaIII	1	+
chr17	30044541	30044542	6.Control-B-1063_PTS11-1063.L-454-SB067:R-454-SB163.NlaIII	1	+
chr17	30107525	30107526	3.Control-B-1012_PTS11-1012.L-454-SB045:R-454-SB141.NlaIII	8	-
chr17	30370008	30370009	6.Control-B-1062_PTS11-1062.L-454-SB059:R-454-SB155.NlaIII	1	+
chr17	30690031	30690032	3.Control-B-1002_PTS11-1002.L-454-SB037:R-454-SB133.NlaIII	4	-
chr17	30704024	30704025	6.Control-B-1065_PTS11-1065.L-454-SB024:R-454-SB120.NlaIII	1	+
chr17	30728628	30728629	3.Control-B-925_PTS11-925.null:R-454-SB101.NlaIII	1	+
chr17	31042066	31042067	3.Control-B-1002_PTS11-1002.L-454-SB037:R-454-SB133.NlaIII	2	-
chr17	31327467	31327468	3.Control-B-856_PTS11-856.L-454-SB020:R-454-SB116.NlaIII	2	-
chr17	32130015	32130016	3.Control-B-856_PTS11-856.L-454-SB020:R-454-SB116.NlaIII	1	-
chr17	32311860	32311861	3.Control-B-910_PTS11-910.L-454-SB068:R-454-SB164.NlaIII	1	+
chr17	33111592	33111593	6.Control-B-1064_PTS11-1064.L-454-SB016:R-454-SB112.NlaIII	1	+
chr17	3347434	3347435	3.Control-B-1024_PTS11-1024.null:R-454-SB102.NlaIII	3	+
chr17	3475523	3475524	3.Control-B-891_PTS11-898.L-454-SB029:R-454-SB125.NlaIII	2	+
chr17	35222226	35222227	6.Control-B-1081_PTS11-1081.L-454-SB011:R-454-SB107.NlaIII	1	-
chr17	3539487	3539488	3.Control-B-925_PTS11-925.null:R-454-SB101.NlaIII	1	+
chr17	36132590	36132591	3.Control-B-1014_PTS11-1014.L-454-SB053:R-454-SB149.NlaIII	2	+
chr17	36773357	36773358	6.Control-B-1091_PTS11-1091.L-454-SB035:R-454-SB131.NlaIII	2	-
chr17	37137600	37137601	3.Control-B-925_PTS11-925.null:R-454-SB101.NlaIII	1	+
chr17	37942940	37942941	3.Control-B-871_PTS11-871.L-454-SB028:R-454-SB124.NlaIII	1	-
chr17	39064054	39064055	6.Control-B-1063_PTS11-1063.L-454-SB067:R-454-SB163.NlaIII	1	-
chr17	3912210	3912211	3.Control-B-856_PTS11-856.L-454-SB020:R-454-SB116.NlaIII	2	-
chr17	40455284	40455285	3.Control-B-910_PTS11-910.L-454-SB068:R-454-SB164.NlaIII	1	+
chr17	40729544	40729545	3.Control-B-900_PTS11-900.L-454-SB052:R-454-SB148.NlaIII	3	+
chr17	42588740	42588741	6.Control-B-1062_PTS11-1062.L-454-SB059:R-454-SB155.BfaI	4	-
chr17	42605548	42605549	6.Control-B-1060_PTS11-1060.L-454-SB043:R-454-SB139.NlaIII	3	-
chr17	43120613	43120614	6.Control-B-1061_PTS11-1061.L-454-SB051:R-454-SB147.NlaIII	2	+
chr17	44233088	44233089	3.Control-B-1012_PTS11-1012.L-454-SB045:R-454-SB141.NlaIII	4	+
chr17	44528700	44528701	6.Control-B-1088_PTS11-1088.L-454-SB027:R-454-SB123.NlaIII	1	-
chr17	44853539	44853540	3.Control-B-1002_PTS11-1002.L-454-SB037:R-454-SB133.NlaIII	1	+
chr17	47883939	47883940	3.Control-B-856_PTS11-856.L-454-SB020:R-454-SB116.NlaIII	1	-
chr17	48724233	48724234	6.Control-B-1062_PTS11-1062.L-454-SB059:R-454-SB155.NlaIII	1	+
chr17	4940233	4940234	6.Control-B-1064_PTS11-1064.L-454-SB016:R-454-SB112.NlaIII	1	-
chr17	49691102	49691103	3.Control-B-900_PTS11-900.L-454-SB052:R-454-SB148.NlaIII	1	-
chr17	50789432	50789433	6.Control-B-1091_PTS11-1091.L-454-SB035:R-454-SB131.NlaIII	2	-
chr17	50809681	50809682	6.Control-B-1091_PTS11-1091.L-454-SB035:R-454-SB131.BfaI	2	+
chr17	52327351	52327352	3.Control-B-852_PTS11-852.L-454-SB012:R-454-SB108.NlaIII	2	-
chr17	5269381	5269382	3.Control-B-910_PTS11-910.L-454-SB068:R-454-SB164.NlaIII	1	+
chr17	53662129	53662130	6.Control-B-1088_PTS11-1088.L-454-SB027:R-454-SB123.BfaI	15	-
chr17	53741012	53741013	3.Control-B-1020_PTS11-1020.L-454-SB069:R-454-SB165.NlaIII	2	+
chr17	55036976	55036977	3.Control-B-1002_PTS11-1002.L-454-SB037:R-454-SB133.NlaIII	1	+
chr17	55787366	55787367	3.Control-B-910_PTS11-910.L-454-SB068:R-454-SB164.NlaIII	1	+
chr17	55880156	55880157	6.Control-B-1086_PTS11-1086.L-454-SB019:R-454-SB115.NlaIII	1	-
chr17	5589338	5589339	6.Control-B-1086_PTS11-1086.L-454-SB019:R-454-SB115.NlaIII	2	+
chr17	56492095	56492096	3.Control-B-878_PTS11-878.L-454-SB044:R-454-SB140.NlaIII	1	+
chr17	56568054	56568055	3.Control-B-891_PTS11-898.L-454-SB029:R-454-SB125.NlaIII	1	-
chr17	56745858	56745859	3.Control-B-1020_PTS11-1020.L-454-SB069:R-454-SB165.NlaIII	2	-
chr17	56832715	56832716	3.Control-B-1020_PTS11-1020.L-454-SB069:R-454-SB165.NlaIII	2	+
chr17	56927813	56927814	3.Control-B-1020_PTS11-1020.L-454-SB069:R-454-SB165.NlaIII	2	-
chr17	57964911	57964912	3.Control-B-910_PTS11-910.L-454-SB068:R-454-SB164.NlaIII	1	-
chr17	57967968	57967969	3.Control-B-1012_PTS11-1012.L-454-SB045:R-454-SB141.NlaIII	1	-
chr17	58138713	58138714	3.Control-B-925_PTS11-925.null:R-454-SB101.NlaIII	1	-
chr17	58285074	58285075	6.Control-B-1062_PTS11-1062.L-454-SB059:R-454-SB155.NlaIII	1	+
chr17	58521702	58521703	8.Control-B-925_PTS11-925.L-454-SB016:null.BfaI	4	+
chr17	59028804	59028805	3.Control-B-1014_PTS11-1014.L-454-SB053:R-454-SB149.NlaIII	1	-
chr17	59307181	59307182	3.Control-B-891_PTS11-898.L-454-SB029:R-454-SB125.NlaIII	1	+
chr17	59871268	59871269	3.Control-B-891_PTS11-898.L-454-SB029:R-454-SB125.NlaIII	2	-
chr17	59878616	59878617	3.Control-B-900_PTS11-900.L-454-SB052:R-454-SB148.NlaIII	3	+
chr17	60081622	60081623	3.Control-B-910_PTS11-910.L-454-SB068:R-454-SB164.NlaIII	1	+
chr17	60154322	60154323	3.Control-B-1002_PTS11-1002.L-454-SB037:R-454-SB133.NlaIII	4	+
chr17	6071689	6071690	3.Control-B-871_PTS11-871.L-454-SB028:R-454-SB124.NlaIII	1	+
chr17	60901127	60901128	3.Control-B-925_PTS11-925.null:R-454-SB101.NlaIII	2	+
chr17	61593523	61593524	3.Control-B-1018_PTS11-1018.L-454-SB061:R-454-SB157.NlaIII	1	+
chr17	62002603	62002604	3.Control-B-1012_PTS11-1012.L-454-SB045:R-454-SB141.NlaIII	5	+
chr17	62543022	62543023	6.Control-B-1062_PTS11-1062.L-454-SB059:R-454-SB155.BfaI	1	+
chr17	63188454	63188455	3.Control-B-891_PTS11-898.L-454-SB029:R-454-SB125.NlaIII	1	-
chr17	63281017	63281018	3.Control-B-910_PTS11-910.L-454-SB068:R-454-SB164.NlaIII	3	+
chr17	63465840	63465841	3.Control-B-910_PTS11-910.L-454-SB068:R-454-SB164.NlaIII	1	-
chr17	63833543	63833544	3.Control-B-910_PTS11-910.L-454-SB068:R-454-SB164.NlaIII	1	-
chr17	64922423	64922424	3.Control-B-1002_PTS11-1002.L-454-SB037:R-454-SB133.NlaIII	2	+
chr17	65546050	65546051	6.Control-B-1061_PTS11-1061.L-454-SB051:R-454-SB147.NlaIII	1	+
chr17	66154425	66154426	3.Control-B-891_PTS11-898.L-454-SB029:R-454-SB125.NlaIII	1	-
chr17	66561051	66561052	6.Control-B-1064_PTS11-1064.L-454-SB016:R-454-SB112.NlaIII	7	+
chr17	67524345	67524346	6.Control-B-1065_PTS11-1065.L-454-SB024:R-454-SB120.NlaIII	1	+
chr17	67611342	67611343	3.Control-B-1012_PTS11-1012.L-454-SB045:R-454-SB141.NlaIII	1	+
chr17	67937863	67937864	3.Control-B-910_PTS11-910.L-454-SB068:R-454-SB164.NlaIII	1	-
chr17	68342058	68342059	3.Control-B-1012_PTS11-1012.L-454-SB045:R-454-SB141.NlaIII	2	+
chr17	68681277	68681278	3.Control-B-891_PTS11-898.L-454-SB029:R-454-SB125.NlaIII	1	-
chr17	68943959	68943960	3.Control-B-910_PTS11-910.L-454-SB068:R-454-SB164.NlaIII	1	+
chr17	69519697	69519698	3.Control-B-910_PTS11-910.L-454-SB068:R-454-SB164.NlaIII	1	+
chr17	69523550	69523551	3.Control-B-1024_PTS11-1024.null:R-454-SB102.NlaIII	5	-
chr17	69593326	69593327	3.Control-B-891_PTS11-898.L-454-SB029:R-454-SB125.NlaIII	1	-
chr17	69633678	69633679	3.Control-B-1020_PTS11-1020.L-454-SB069:R-454-SB165.NlaIII	1	-
chr17	70385152	70385153	6.Control-B-1061_PTS11-1061.L-454-SB051:R-454-SB147.NlaIII	2	-
chr17	70459756	70459757	3.Control-B-925_PTS11-925.null:R-454-SB101.NlaIII	2	-
chr17	71517198	71517199	3.Control-B-1020_PTS11-1020.L-454-SB069:R-454-SB165.NlaIII	1	-
chr17	71753408	71753409	3.Control-B-910_PTS11-910.L-454-SB068:R-454-SB164.NlaIII	1	+
chr17	71804864	71804865	6.Control-B-1062_PTS11-1062.L-454-SB059:R-454-SB155.NlaIII	1	-
chr17	71920669	71920670	3.Control-B-856_PTS11-856.L-454-SB020:R-454-SB116.NlaIII	2	+
chr17	72694583	72694584	3.Control-B-856_PTS11-856.L-454-SB020:R-454-SB116.NlaIII	1	-
chr17	72837271	72837272	3.Control-B-891_PTS11-898.L-454-SB029:R-454-SB125.NlaIII	1	+
chr17	74512720	74512721	3.Control-B-856_PTS11-856.L-454-SB020:R-454-SB116.NlaIII	2	+
chr17	74862657	74862658	3.Control-B-1020_PTS11-1020.L-454-SB069:R-454-SB165.NlaIII	6	+
chr17	75819204	75819205	3.Control-B-900_PTS11-900.L-454-SB052:R-454-SB148.BfaI	11	-
chr17	76004871	76004872	6.Control-B-1081_PTS11-1081.L-454-SB011:R-454-SB107.NlaIII	1	-
chr17	76261215	76261216	6.Control-B-1086_PTS11-1086.L-454-SB019:R-454-SB115.NlaIII	3	+
chr17	76375387	76375388	3.Control-B-910_PTS11-910.L-454-SB068:R-454-SB164.BfaI	21	-
chr17	76767923	76767924	3.Control-B-1014_PTS11-1014.L-454-SB053:R-454-SB149.NlaIII	1	-
chr17	77327181	77327182	3.Control-B-1002_PTS11-1002.L-454-SB037:R-454-SB133.NlaIII	2	+
chr17	77366087	77366088	3.Control-B-925_PTS11-925.null:R-454-SB101.NlaIII	1	-
chr17	77662485	77662486	3.Control-B-1020_PTS11-1020.L-454-SB069:R-454-SB165.NlaIII	1	+
chr17	77832996	77832997	3.Control-B-910_PTS11-910.L-454-SB068:R-454-SB164.NlaIII	1	+
chr17	77869293	77869294	3.Control-B-1012_PTS11-1012.L-454-SB045:R-454-SB141.NlaIII	4	-
chr17	77904589	77904590	3.Control-B-925_PTS11-925.null:R-454-SB101.NlaIII	1	-
chr17	80451379	80451380	3.Control-B-1002_PTS11-1002.L-454-SB037:R-454-SB133.NlaIII	1	+
chr17	80481287	80481288	3.Control-B-1020_PTS11-1020.L-454-SB069:R-454-SB165.NlaIII	1	+
chr17	80621632	80621633	3.Control-B-1020_PTS11-1020.L-454-SB069:R-454-SB165.NlaIII	2	+
chr17	80840228	80840229	3.Control-B-900_PTS11-900.L-454-SB052:R-454-SB148.BfaI	1	-
chr17	81063125	81063126	6.Control-B-1062_PTS11-1062.L-454-SB059:R-454-SB155.NlaIII	1	-
chr17	82104895	82104896	3.Control-B-856_PTS11-856.L-454-SB020:R-454-SB116.NlaIII	5	+
chr17	82505732	82505733	6.Control-B-1064_PTS11-1064.L-454-SB016:R-454-SB112.BfaI	11	+
chr17	82601226	82601227	3.Control-B-900_PTS11-900.L-454-SB052:R-454-SB148.NlaIII	1	-
chr17	83399343	83399344	3.Control-B-910_PTS11-910.L-454-SB068:R-454-SB164.NlaIII	1	-
chr17	84064734	84064735	3.Control-B-891_PTS11-898.L-454-SB029:R-454-SB125.NlaIII	1	+
chr17	85332927	85332928	3.Control-B-910_PTS11-910.L-454-SB068:R-454-SB164.BfaI	7	-
chr17	85380580	85380581	8.Control-B-925_PTS11-925.L-454-SB016:null.BfaI	18	+
chr17	85791132	85791133	3.Control-B-1002_PTS11-1002.L-454-SB037:R-454-SB133.NlaIII	2	-
chr17	86840467	86840468	6.Control-B-1091_PTS11-1091.L-454-SB035:R-454-SB131.NlaIII	2	-
chr17	88838456	88838457	3.Control-B-910_PTS11-910.L-454-SB068:R-454-SB164.NlaIII	1	-
chr17	89070381	89070382	3.Control-B-910_PTS11-910.L-454-SB068:R-454-SB164.NlaIII	1	+
chr17	89682499	89682500	3.Control-B-1020_PTS11-1020.L-454-SB069:R-454-SB165.NlaIII	1	+
chr17	89747808	89747809	6.Control-B-1064_PTS11-1064.L-454-SB016:R-454-SB112.NlaIII	1	+
chr17	90437534	90437535	3.Control-B-910_PTS11-910.L-454-SB068:R-454-SB164.NlaIII	1	-
chr17	90454783	90454784	3.Control-B-910_PTS11-910.L-454-SB068:R-454-SB164.NlaIII	1	+
chr17	90671547	90671548	6.Control-B-1061_PTS11-1061.L-454-SB051:R-454-SB147.BfaI	13	+
chr17	91073893	91073894	3.Control-B-910_PTS11-910.L-454-SB068:R-454-SB164.NlaIII	3	-
chr17	9117432	9117433	3.Control-B-1020_PTS11-1020.L-454-SB069:R-454-SB165.NlaIII	2	-
chr17	91182890	91182891	3.Control-B-871_PTS11-871.L-454-SB028:R-454-SB124.NlaIII	1	+
chr17	91271845	91271846	3.Control-B-910_PTS11-910.L-454-SB068:R-454-SB164.NlaIII	1	+
chr17	91360850	91360851	3.Control-B-910_PTS11-910.L-454-SB068:R-454-SB164.NlaIII	1	-
chr17	91453064	91453065	3.Control-B-925_PTS11-925.null:R-454-SB101.NlaIII	2	+
chr17	91538634	91538635	3.Control-B-910_PTS11-910.L-454-SB068:R-454-SB164.NlaIII	1	-
chr17	91606673	91606674	3.Control-B-910_PTS11-910.L-454-SB068:R-454-SB164.NlaIII	2	+
chr17	92209444	92209445	3.Control-B-910_PTS11-910.L-454-SB068:R-454-SB164.NlaIII	1	+
chr17	92263986	92263987	3.Control-B-910_PTS11-910.L-454-SB068:R-454-SB164.NlaIII	1	+
chr17	92297022	92297023	3.Control-B-910_PTS11-910.L-454-SB068:R-454-SB164.NlaIII	2	-
chr17	92365961	92365962	3.Control-B-891_PTS11-898.L-454-SB029:R-454-SB125.NlaIII	1	-
chr17	92367077	92367078	3.Control-B-910_PTS11-910.L-454-SB068:R-454-SB164.NlaIII	5	-
chr17	92610220	92610221	3.Control-B-910_PTS11-910.L-454-SB068:R-454-SB164.NlaIII	2	-
chr17	92618389	92618390	3.Control-B-910_PTS11-910.L-454-SB068:R-454-SB164.NlaIII	2	-
chr17	92737171	92737172	3.Control-B-910_PTS11-910.L-454-SB068:R-454-SB164.NlaIII	4	+
chr17	92766182	92766183	3.Control-B-910_PTS11-910.L-454-SB068:R-454-SB164.NlaIII	2	-
chr17	92864476	92864477	3.Control-B-910_PTS11-910.L-454-SB068:R-454-SB164.NlaIII	1	+
chr17	93057797	93057798	3.Control-B-910_PTS11-910.L-454-SB068:R-454-SB164.NlaIII	4	+
chr17	93079254	93079255	3.Control-B-925_PTS11-925.null:R-454-SB101.NlaIII	1	-
chr17	93269493	93269494	3.Control-B-925_PTS11-925.null:R-454-SB101.NlaIII	12	+
chr17	93269887	93269888	3.Control-B-925_PTS11-925.null:R-454-SB101.NlaIII	1	+
chr17	93328190	93328191	3.Control-B-925_PTS11-925.null:R-454-SB101.NlaIII	1	-
chr17	93515650	93515651	3.Control-B-910_PTS11-910.L-454-SB068:R-454-SB164.NlaIII	2	+
chr17	93540253	93540254	3.Control-B-900_PTS11-900.L-454-SB052:R-454-SB148.NlaIII	1	+
chr17	94036049	94036050	6.Control-B-1086_PTS11-1086.L-454-SB019:R-454-SB115.NlaIII	1	+
chr17	95078203	95078204	3.Control-B-910_PTS11-910.L-454-SB068:R-454-SB164.NlaIII	1	-
chr17	95103963	95103964	3.Control-B-925_PTS11-925.null:R-454-SB101.NlaIII	1	-
chr17	9644301	9644302	3.Control-B-891_PTS11-898.L-454-SB029:R-454-SB125.NlaIII	1	-
chr18	10005246	10005247	3.Control-B-877_PTS11-877.L-454-SB036:R-454-SB132.NlaIII	1	-
chr18	10147634	10147635	7.Control-B-909_PTS11-909.L-454-SB072:R-454-SB168.BfaI	6	+
chr18	10629959	10629960	3.Control-B-1002_PTS11-1002.L-454-SB037:R-454-SB133.NlaIII	4	+
chr18	10630849	10630850	3.Control-B-878_PTS11-878.L-454-SB044:R-454-SB140.NlaIII	1	-
chr18	10782996	10782997	3.Control-B-925_PTS11-925.null:R-454-SB101.NlaIII	1	+
chr18	12735525	12735526	3.Control-B-900_PTS11-900.L-454-SB052:R-454-SB148.NlaIII	1	-
chr18	12914138	12914139	6.Control-B-1091_PTS11-1091.L-454-SB035:R-454-SB131.NlaIII	1	+
chr18	13022807	13022808	3.Control-B-1014_PTS11-1014.L-454-SB053:R-454-SB149.NlaIII	3	+
chr18	13443768	13443769	3.Control-B-1002_PTS11-1002.L-454-SB037:R-454-SB133.NlaIII	1	+
chr18	13730278	13730279	3.Control-B-910_PTS11-910.L-454-SB068:R-454-SB164.NlaIII	1	-
chr18	14545808	14545809	3.Control-B-910_PTS11-910.L-454-SB068:R-454-SB164.NlaIII	1	-
chr18	16002804	16002805	3.Control-B-925_PTS11-925.null:R-454-SB101.NlaIII	1	-
chr18	16259614	16259615	3.Control-B-910_PTS11-910.L-454-SB068:R-454-SB164.NlaIII	1	-
chr18	16400227	16400228	3.Control-B-871_PTS11-871.L-454-SB028:R-454-SB124.NlaIII	1	+
chr18	17418524	17418525	3.Control-B-925_PTS11-925.null:R-454-SB101.NlaIII	1	+
chr18	17783369	17783370	3.Control-B-925_PTS11-925.null:R-454-SB101.NlaIII	1	+
chr18	18781620	18781621	6.Control-B-1062_PTS11-1062.L-454-SB059:R-454-SB155.NlaIII	1	-
chr18	20140405	20140406	3.Control-B-1012_PTS11-1012.L-454-SB045:R-454-SB141.NlaIII	1	-
chr18	20559626	20559627	3.Control-B-925_PTS11-925.null:R-454-SB101.NlaIII	1	-
chr18	21050449	21050450	6.Control-B-1063_PTS11-1063.L-454-SB067:R-454-SB163.NlaIII	1	+
chr18	21441642	21441643	3.Control-B-925_PTS11-925.null:R-454-SB101.NlaIII	1	+
chr18	21887230	21887231	3.Control-B-900_PTS11-900.L-454-SB052:R-454-SB148.NlaIII	2	+
chr18	22636585	22636586	3.Control-B-891_PTS11-898.L-454-SB029:R-454-SB125.NlaIII	1	+
chr18	22926242	22926243	3.Control-B-900_PTS11-900.L-454-SB052:R-454-SB148.NlaIII	1	-
chr18	23374084	23374085	6.Control-B-1062_PTS11-1062.L-454-SB059:R-454-SB155.NlaIII	1	+
chr18	23436489	23436490	3.Control-B-900_PTS11-900.L-454-SB052:R-454-SB148.NlaIII	3	+
chr18	23862259	23862260	3.Control-B-1020_PTS11-1020.L-454-SB069:R-454-SB165.NlaIII	1	-
chr18	24110477	24110478	3.Control-B-925_PTS11-925.null:R-454-SB101.NlaIII	1	+
chr18	24884396	24884397	3.Control-B-1014_PTS11-1014.L-454-SB053:R-454-SB149.NlaIII	1	-
chr18	25340218	25340219	3.Control-B-925_PTS11-925.null:R-454-SB101.NlaIII	2	+
chr18	26050721	26050722	3.Control-B-1024_PTS11-1024.null:R-454-SB102.NlaIII	1	-
chr18	27003259	27003260	3.Control-B-926_PTS11-926.L-454-SB013:R-454-SB109.NlaIII	1	-
chr18	27113702	27113703	3.Control-B-871_PTS11-871.L-454-SB028:R-454-SB124.NlaIII	2	+
chr18	27342737	27342738	3.Control-B-910_PTS11-910.L-454-SB068:R-454-SB164.NlaIII	1	-
chr18	27439243	27439244	3.Control-B-1012_PTS11-1012.L-454-SB045:R-454-SB141.NlaIII	1	-
chr18	27999271	27999272	3.Control-B-1012_PTS11-1012.L-454-SB045:R-454-SB141.NlaIII	1	+
chr18	28147439	28147440	3.Control-B-910_PTS11-910.L-454-SB068:R-454-SB164.NlaIII	1	-
chr18	28878822	28878823	3.Control-B-878_PTS11-878.L-454-SB044:R-454-SB140.NlaIII	1	-
chr18	29214668	29214669	3.Control-B-852_PTS11-852.L-454-SB012:R-454-SB108.BfaI	2	+
chr18	30245974	30245975	3.Control-B-900_PTS11-900.L-454-SB052:R-454-SB148.NlaIII	1	+
chr18	31501556	31501557	3.Control-B-871_PTS11-871.L-454-SB028:R-454-SB124.NlaIII	1	+
chr18	32028497	32028498	3.Control-B-900_PTS11-900.L-454-SB052:R-454-SB148.NlaIII	1	-
chr18	32242469	32242470	3.Control-B-856_PTS11-856.L-454-SB020:R-454-SB116.NlaIII	1	+
chr18	32380377	32380378	6.Control-B-1061_PTS11-1061.L-454-SB051:R-454-SB147.NlaIII	1	+
chr18	33005551	33005552	3.Control-B-852_PTS11-852.L-454-SB012:R-454-SB108.NlaIII	2	+
chr18	33652546	33652547	3.Control-B-891_PTS11-898.L-454-SB029:R-454-SB125.NlaIII	1	+
chr18	34197569	34197570	3.Control-B-1018_PTS11-1018.L-454-SB061:R-454-SB157.NlaIII	2	+
chr18	34481493	34481494	3.Control-B-1014_PTS11-1014.L-454-SB053:R-454-SB149.BfaI	1	-
chr18	35383584	35383585	3.Control-B-925_PTS11-925.null:R-454-SB101.NlaIII	2	+
chr18	36207769	36207770	6.Control-B-1061_PTS11-1061.L-454-SB051:R-454-SB147.NlaIII	1	+
chr18	36451725	36451726	3.Control-B-1012_PTS11-1012.L-454-SB045:R-454-SB141.NlaIII	1	-
chr18	36458654	36458655	3.Control-B-910_PTS11-910.L-454-SB068:R-454-SB164.NlaIII	1	-
chr18	36791988	36791989	3.Control-B-1020_PTS11-1020.L-454-SB069:R-454-SB165.NlaIII	1	-
chr18	37285551	37285552	6.Control-B-1065_PTS11-1065.L-454-SB024:R-454-SB120.NlaIII	1	+
chr18	37326364	37326365	3.Control-B-891_PTS11-898.L-454-SB029:R-454-SB125.NlaIII	1	+
chr18	37472264	37472265	3.Control-B-1020_PTS11-1020.L-454-SB069:R-454-SB165.NlaIII	1	-
chr18	37988917	37988918	3.Control-B-891_PTS11-898.L-454-SB029:R-454-SB125.NlaIII	1	+
chr18	39221322	39221323	3.Control-B-900_PTS11-900.L-454-SB052:R-454-SB148.NlaIII	1	+
chr18	39424152	39424153	3.Control-B-878_PTS11-878.L-454-SB044:R-454-SB140.NlaIII	1	+
chr18	3964157	3964158	3.Control-B-1012_PTS11-1012.L-454-SB045:R-454-SB141.NlaIII	1	+
chr18	4036370	4036371	3.Control-B-852_PTS11-852.L-454-SB012:R-454-SB108.NlaIII	3	-
chr18	41383022	41383023	3.Control-B-910_PTS11-910.L-454-SB068:R-454-SB164.NlaIII	1	+
chr18	43281251	43281252	6.Control-B-1060_PTS11-1060.L-454-SB043:R-454-SB139.BfaI	7	+
chr18	44804997	44804998	3.Control-B-891_PTS11-898.L-454-SB029:R-454-SB125.NlaIII	1	-
chr18	45404276	45404277	3.Control-B-1024_PTS11-1024.null:R-454-SB102.NlaIII	7	+
chr18	45885662	45885663	3.Control-B-925_PTS11-925.null:R-454-SB101.NlaIII	3	+
chr18	47180068	47180069	3.Control-B-1014_PTS11-1014.L-454-SB053:R-454-SB149.BfaI	35	-
chr18	47592179	47592180	6.Control-B-1088_PTS11-1088.L-454-SB027:R-454-SB123.NlaIII	1	-
chr18	47679431	47679432	3.Control-B-925_PTS11-925.null:R-454-SB101.NlaIII	1	+
chr18	48310766	48310767	6.Control-B-1061_PTS11-1061.L-454-SB051:R-454-SB147.NlaIII	3	-
chr18	48780367	48780368	3.Control-B-856_PTS11-856.L-454-SB020:R-454-SB116.NlaIII	2	-
chr18	49469564	49469565	3.Control-B-910_PTS11-910.L-454-SB068:R-454-SB164.NlaIII	1	-
chr18	50054866	50054867	3.Control-B-900_PTS11-900.L-454-SB052:R-454-SB148.NlaIII	1	-
chr18	51393444	51393445	3.Control-B-925_PTS11-925.null:R-454-SB101.NlaIII	1	-
chr18	52116298	52116299	3.Control-B-900_PTS11-900.L-454-SB052:R-454-SB148.NlaIII	1	-
chr18	52192140	52192141	3.Control-B-910_PTS11-910.L-454-SB068:R-454-SB164.NlaIII	2	-
chr18	53212694	53212695	3.Control-B-1014_PTS11-1014.L-454-SB053:R-454-SB149.NlaIII	2	+
chr18	53738665	53738666	3.Control-B-925_PTS11-925.null:R-454-SB101.NlaIII	1	-
chr18	54377490	54377491	3.Control-B-1002_PTS11-1002.L-454-SB037:R-454-SB133.NlaIII	2	+
chr18	54413605	54413606	3.Control-B-1024_PTS11-1024.null:R-454-SB102.NlaIII	1	+
chr18	5544307	5544308	6.Control-B-1065_PTS11-1065.L-454-SB024:R-454-SB120.BfaI	7	+
chr18	56901780	56901781	6.Control-B-1088_PTS11-1088.L-454-SB027:R-454-SB123.NlaIII	1	-
chr18	57205968	57205969	3.Control-B-871_PTS11-871.L-454-SB028:R-454-SB124.NlaIII	1	-
chr18	58000137	58000138	6.Control-B-1060_PTS11-1060.L-454-SB043:R-454-SB139.NlaIII	1	+
chr18	6013766	6013767	3.Control-B-900_PTS11-900.L-454-SB052:R-454-SB148.NlaIII	3	-
chr18	60477867	60477868	3.Control-B-1014_PTS11-1014.L-454-SB053:R-454-SB149.NlaIII	1	-
chr18	61731139	61731140	3.Control-B-1018_PTS11-1018.L-454-SB061:R-454-SB157.NlaIII	2	-
chr18	62014210	62014211	3.Control-B-1020_PTS11-1020.L-454-SB069:R-454-SB165.NlaIII	1	-
chr18	62498466	62498467	3.Control-B-1014_PTS11-1014.L-454-SB053:R-454-SB149.NlaIII	2	+
chr18	62641043	62641044	3.Control-B-1002_PTS11-1002.L-454-SB037:R-454-SB133.NlaIII	1	+
chr18	63179759	63179760	3.Control-B-925_PTS11-925.null:R-454-SB101.NlaIII	1	+
chr18	63208732	63208733	3.Control-B-891_PTS11-898.L-454-SB029:R-454-SB125.NlaIII	1	-
chr18	63954388	63954389	6.Control-B-1091_PTS11-1091.L-454-SB035:R-454-SB131.NlaIII	1	-
chr18	6472971	6472972	3.Control-B-891_PTS11-898.L-454-SB029:R-454-SB125.NlaIII	1	+
chr18	64766255	64766256	3.Control-B-925_PTS11-925.null:R-454-SB101.NlaIII	1	+
chr18	64827985	64827986	3.Control-B-1002_PTS11-1002.L-454-SB037:R-454-SB133.NlaIII	1	+
chr18	6500459	6500460	3.Control-B-1020_PTS11-1020.L-454-SB069:R-454-SB165.NlaIII	3	+
chr18	65346438	65346439	6.Control-B-1061_PTS11-1061.L-454-SB051:R-454-SB147.NlaIII	1	+
chr18	65694706	65694707	3.Control-B-1018_PTS11-1018.L-454-SB061:R-454-SB157.BfaI	2	+
chr18	66906233	66906234	6.Control-B-1086_PTS11-1086.L-454-SB019:R-454-SB115.NlaIII	1	+
chr18	68418675	68418676	3.Control-B-1024_PTS11-1024.null:R-454-SB102.NlaIII	2	+
chr18	69313803	69313804	3.Control-B-1014_PTS11-1014.L-454-SB053:R-454-SB149.NlaIII	5	+
chr18	69447476	69447477	3.Control-B-1014_PTS11-1014.L-454-SB053:R-454-SB149.NlaIII	1	-
chr18	69535425	69535426	3.Control-B-925_PTS11-925.null:R-454-SB101.NlaIII	1	+
chr18	69662770	69662771	3.Control-B-878_PTS11-878.L-454-SB044:R-454-SB140.NlaIII	1	+
chr18	69847619	69847620	3.Control-B-878_PTS11-878.L-454-SB044:R-454-SB140.NlaIII	1	+
chr18	70656242	70656243	3.Control-B-1020_PTS11-1020.L-454-SB069:R-454-SB165.NlaIII	1	-
chr18	71807354	71807355	3.Control-B-925_PTS11-925.null:R-454-SB101.NlaIII	2	-
chr18	72079747	72079748	3.Control-B-1020_PTS11-1020.L-454-SB069:R-454-SB165.NlaIII	1	+
chr18	72166619	72166620	3.Control-B-1018_PTS11-1018.L-454-SB061:R-454-SB157.NlaIII	2	-
chr18	72616394	72616395	3.Control-B-926_PTS11-926.L-454-SB013:R-454-SB109.NlaIII	1	+
chr18	73816000	73816001	3.Control-B-1020_PTS11-1020.L-454-SB069:R-454-SB165.NlaIII	1	-
chr18	73866442	73866443	3.Control-B-900_PTS11-900.L-454-SB052:R-454-SB148.NlaIII	1	-
chr18	74286729	74286730	3.Control-B-1018_PTS11-1018.L-454-SB061:R-454-SB157.NlaIII	3	+
chr18	74406992	74406993	3.Control-B-1012_PTS11-1012.L-454-SB045:R-454-SB141.NlaIII	6	+
chr18	7593411	7593412	3.Control-B-910_PTS11-910.L-454-SB068:R-454-SB164.BfaI	1	+
chr18	7677776	7677777	6.Control-B-1061_PTS11-1061.L-454-SB051:R-454-SB147.NlaIII	2	-
chr18	76951438	76951439	3.Control-B-900_PTS11-900.L-454-SB052:R-454-SB148.NlaIII	2	-
chr18	77745994	77745995	3.Control-B-926_PTS11-926.L-454-SB013:R-454-SB109.NlaIII	1	-
chr18	77775912	77775913	3.Control-B-910_PTS11-910.L-454-SB068:R-454-SB164.NlaIII	1	+
chr18	78065662	78065663	3.Control-B-1020_PTS11-1020.L-454-SB069:R-454-SB165.NlaIII	5	+
chr18	78092226	78092227	3.Control-B-1012_PTS11-1012.L-454-SB045:R-454-SB141.NlaIII	4	-
chr18	79020716	79020717	3.Control-B-1018_PTS11-1018.L-454-SB061:R-454-SB157.BfaI	4	-
chr18	79487702	79487703	6.Control-B-1060_PTS11-1060.L-454-SB043:R-454-SB139.NlaIII	1	-
chr18	81042994	81042995	3.Control-B-891_PTS11-898.L-454-SB029:R-454-SB125.NlaIII	2	-
chr18	81887682	81887683	3.Control-B-891_PTS11-898.L-454-SB029:R-454-SB125.NlaIII	1	+
chr18	83223080	83223081	6.Control-B-1063_PTS11-1063.L-454-SB067:R-454-SB163.NlaIII	1	+
chr18	84005496	84005497	3.Control-B-856_PTS11-856.L-454-SB020:R-454-SB116.NlaIII	1	+
chr18	84753459	84753460	3.Control-B-871_PTS11-871.L-454-SB028:R-454-SB124.NlaIII	1	-
chr18	84801831	84801832	6.Control-B-1062_PTS11-1062.L-454-SB059:R-454-SB155.NlaIII	1	+
chr18	85633511	85633512	3.Control-B-1014_PTS11-1014.L-454-SB053:R-454-SB149.NlaIII	5	+
chr18	85940380	85940381	3.Control-B-1018_PTS11-1018.L-454-SB061:R-454-SB157.NlaIII	4	-
chr18	86096306	86096307	3.Control-B-1014_PTS11-1014.L-454-SB053:R-454-SB149.NlaIII	2	-
chr18	86382882	86382883	3.Control-B-1014_PTS11-1014.L-454-SB053:R-454-SB149.NlaIII	1	+
chr18	86819479	86819480	3.Control-B-1014_PTS11-1014.L-454-SB053:R-454-SB149.NlaIII	1	+
chr18	88368397	88368398	3.Control-B-1018_PTS11-1018.L-454-SB061:R-454-SB157.NlaIII	1	-
chr18	88746512	88746513	3.Control-B-891_PTS11-898.L-454-SB029:R-454-SB125.NlaIII	1	+
chr18	89168177	89168178	3.Control-B-1014_PTS11-1014.L-454-SB053:R-454-SB149.NlaIII	1	-
chr18	89253665	89253666	3.Control-B-910_PTS11-910.L-454-SB068:R-454-SB164.NlaIII	1	-
chr18	90134512	90134513	6.Control-B-1062_PTS11-1062.L-454-SB059:R-454-SB155.NlaIII	1	-
chr18	90413044	90413045	3.Control-B-900_PTS11-900.L-454-SB052:R-454-SB148.NlaIII	1	+
chr18	9119517	9119518	3.Control-B-1020_PTS11-1020.L-454-SB069:R-454-SB165.NlaIII	1	-
chr18	9369368	9369369	3.Control-B-925_PTS11-925.null:R-454-SB101.NlaIII	1	-
chr18	9648066	9648067	3.Control-B-856_PTS11-856.L-454-SB020:R-454-SB116.NlaIII	1	+
chr19	10080438	10080439	3.Control-B-925_PTS11-925.null:R-454-SB101.NlaIII	1	-
chr19	11822544	11822545	3.Control-B-877_PTS11-877.L-454-SB036:R-454-SB132.NlaIII	1	+
chr19	12172010	12172011	3.Control-B-856_PTS11-856.L-454-SB020:R-454-SB116.NlaIII	1	-
chr19	12630163	12630164	3.Control-B-1018_PTS11-1018.L-454-SB061:R-454-SB157.NlaIII	1	+
chr19	13232082	13232083	3.Control-B-852_PTS11-852.L-454-SB012:R-454-SB108.NlaIII	1	+
chr19	13868741	13868742	6.Control-B-1088_PTS11-1088.L-454-SB027:R-454-SB123.NlaIII	1	-
chr19	14147608	14147609	3.Control-B-926_PTS11-926.L-454-SB013:R-454-SB109.BfaI	8	-
chr19	14294596	14294597	6.Control-B-1061_PTS11-1061.L-454-SB051:R-454-SB147.NlaIII	1	-
chr19	14644762	14644763	3.Control-B-925_PTS11-925.null:R-454-SB101.NlaIII	1	+
chr19	16452598	16452599	3.Control-B-878_PTS11-878.L-454-SB044:R-454-SB140.NlaIII	2	-
chr19	17187415	17187416	3.Control-B-1002_PTS11-1002.L-454-SB037:R-454-SB133.NlaIII	1	+
chr19	17522341	17522342	6.Control-B-1065_PTS11-1065.L-454-SB024:R-454-SB120.NlaIII	1	-
chr19	18037271	18037272	3.Control-B-910_PTS11-910.L-454-SB068:R-454-SB164.NlaIII	1	-
chr19	19316546	19316547	3.Control-B-1012_PTS11-1012.L-454-SB045:R-454-SB141.NlaIII	1	-
chr19	19516710	19516711	3.Control-B-852_PTS11-852.L-454-SB012:R-454-SB108.NlaIII	1	+
chr19	20070943	20070944	3.Control-B-1014_PTS11-1014.L-454-SB053:R-454-SB149.NlaIII	1	+
chr19	21694194	21694195	6.Control-B-1091_PTS11-1091.L-454-SB035:R-454-SB131.NlaIII	2	-
chr19	23876422	23876423	3.Control-B-1002_PTS11-1002.L-454-SB037:R-454-SB133.NlaIII	2	-
chr19	23907249	23907250	3.Control-B-871_PTS11-871.L-454-SB028:R-454-SB124.NlaIII	4	-
chr19	23967152	23967153	3.Control-B-877_PTS11-877.L-454-SB036:R-454-SB132.NlaIII	1	+
chr19	23973065	23973066	3.Control-B-871_PTS11-871.L-454-SB028:R-454-SB124.NlaIII	12	+
chr19	24277068	24277069	3.Control-B-910_PTS11-910.L-454-SB068:R-454-SB164.NlaIII	1	+
chr19	25002135	25002136	3.Control-B-852_PTS11-852.L-454-SB012:R-454-SB108.NlaIII	4	-
chr19	25036879	25036880	3.Control-B-1018_PTS11-1018.L-454-SB061:R-454-SB157.NlaIII	1	+
chr19	26026208	26026209	3.Control-B-852_PTS11-852.L-454-SB012:R-454-SB108.NlaIII	1	-
chr19	26353966	26353967	6.Control-B-1086_PTS11-1086.L-454-SB019:R-454-SB115.NlaIII	1	-
chr19	26439563	26439564	3.Control-B-852_PTS11-852.L-454-SB012:R-454-SB108.NlaIII	1	-
chr19	26563200	26563201	3.Control-B-852_PTS11-852.L-454-SB012:R-454-SB108.NlaIII	2	+
chr19	27004458	27004459	3.Control-B-852_PTS11-852.L-454-SB012:R-454-SB108.NlaIII	6	-
chr19	27067829	27067830	3.Control-B-852_PTS11-852.L-454-SB012:R-454-SB108.NlaIII	2	-
chr19	27434345	27434346	6.Control-B-1063_PTS11-1063.L-454-SB067:R-454-SB163.NlaIII	1	-
chr19	28317375	28317376	3.Control-B-877_PTS11-877.L-454-SB036:R-454-SB132.NlaIII	1	-
chr19	29325313	29325314	3.Control-B-925_PTS11-925.null:R-454-SB101.NlaIII	1	+
chr19	30155085	30155086	3.Control-B-878_PTS11-878.L-454-SB044:R-454-SB140.NlaIII	3	-
chr19	30306650	30306651	6.Control-B-1088_PTS11-1088.L-454-SB027:R-454-SB123.NlaIII	1	-
chr19	30605362	30605363	3.Control-B-891_PTS11-898.L-454-SB029:R-454-SB125.NlaIII	1	+
chr19	31202713	31202714	6.Control-B-1060_PTS11-1060.L-454-SB043:R-454-SB139.NlaIII	1	-
chr19	31304335	31304336	6.Control-B-1060_PTS11-1060.L-454-SB043:R-454-SB139.NlaIII	3	-
chr19	31340417	31340418	6.Control-B-1081_PTS11-1081.L-454-SB011:R-454-SB107.BfaI	15	+
chr19	31343528	31343529	3.Control-B-1002_PTS11-1002.L-454-SB037:R-454-SB133.NlaIII	1	-
chr19	31345373	31345374	3.Control-B-891_PTS11-898.L-454-SB029:R-454-SB125.NlaIII	30	-
chr19	31527679	31527680	3.Control-B-871_PTS11-871.L-454-SB028:R-454-SB124.NlaIII	1	-
chr19	31896402	31896403	3.Control-B-1020_PTS11-1020.L-454-SB069:R-454-SB165.NlaIII	4	+
chr19	31949116	31949117	3.Control-B-871_PTS11-871.L-454-SB028:R-454-SB124.NlaIII	1	+
chr19	31999929	31999930	3.Control-B-1002_PTS11-1002.L-454-SB037:R-454-SB133.NlaIII	1	-
chr19	32219393	32219394	3.Control-B-878_PTS11-878.L-454-SB044:R-454-SB140.NlaIII	1	-
chr19	32562409	32562410	3.Control-B-925_PTS11-925.null:R-454-SB101.NlaIII	1	-
chr19	32932666	32932667	3.Control-B-1024_PTS11-1024.null:R-454-SB102.NlaIII	1	+
chr19	32938013	32938014	3.Control-B-910_PTS11-910.L-454-SB068:R-454-SB164.NlaIII	1	-
chr19	3312630	3312631	3.Control-B-852_PTS11-852.L-454-SB012:R-454-SB108.NlaIII	4	+
chr19	33596762	33596763	3.Control-B-910_PTS11-910.L-454-SB068:R-454-SB164.NlaIII	1	-
chr19	33947273	33947274	3.Control-B-871_PTS11-871.L-454-SB028:R-454-SB124.NlaIII	1	-
chr19	34179555	34179556	6.Control-B-1088_PTS11-1088.L-454-SB027:R-454-SB123.NlaIII	1	+
chr19	34353320	34353321	3.Control-B-910_PTS11-910.L-454-SB068:R-454-SB164.NlaIII	1	+
chr19	34573555	34573556	3.Control-B-852_PTS11-852.L-454-SB012:R-454-SB108.NlaIII	1	+
chr19	34839979	34839980	3.Control-B-910_PTS11-910.L-454-SB068:R-454-SB164.NlaIII	1	-
chr19	35101574	35101575	6.Control-B-1064_PTS11-1064.L-454-SB016:R-454-SB112.BfaI	1	-
chr19	35503734	35503735	3.Control-B-1012_PTS11-1012.L-454-SB045:R-454-SB141.NlaIII	1	-
chr19	35616917	35616918	3.Control-B-900_PTS11-900.L-454-SB052:R-454-SB148.NlaIII	1	+
chr19	36121494	36121495	3.Control-B-877_PTS11-877.L-454-SB036:R-454-SB132.BfaI	9	+
chr19	36141903	36141904	3.Control-B-910_PTS11-910.L-454-SB068:R-454-SB164.NlaIII	3	+
chr19	38253949	38253950	3.Control-B-1020_PTS11-1020.L-454-SB069:R-454-SB165.NlaIII	1	+
chr19	39008306	39008307	3.Control-B-910_PTS11-910.L-454-SB068:R-454-SB164.NlaIII	1	+
chr19	39356982	39356983	3.Control-B-900_PTS11-900.L-454-SB052:R-454-SB148.NlaIII	1	+
chr19	40534374	40534375	3.Control-B-1002_PTS11-1002.L-454-SB037:R-454-SB133.NlaIII	1	-
chr19	41315312	41315313	3.Control-B-878_PTS11-878.L-454-SB044:R-454-SB140.NlaIII	1	+
chr19	4320149	4320150	3.Control-B-925_PTS11-925.null:R-454-SB101.NlaIII	1	+
chr19	43209482	43209483	3.Control-B-1020_PTS11-1020.L-454-SB069:R-454-SB165.NlaIII	1	-
chr19	44108488	44108489	3.Control-B-1020_PTS11-1020.L-454-SB069:R-454-SB165.NlaIII	1	-
chr19	44137341	44137342	3.Control-B-852_PTS11-852.L-454-SB012:R-454-SB108.NlaIII	1	-
chr19	45003006	45003007	3.Control-B-877_PTS11-877.L-454-SB036:R-454-SB132.BfaI	4	-
chr19	45720274	45720275	3.Control-B-925_PTS11-925.null:R-454-SB101.NlaIII	1	+
chr19	46021932	46021933	3.Control-B-877_PTS11-877.L-454-SB036:R-454-SB132.BfaI	2	+
chr19	46266250	46266251	3.Control-B-852_PTS11-852.L-454-SB012:R-454-SB108.NlaIII	1	+
chr19	4763141	4763142	3.Control-B-1020_PTS11-1020.L-454-SB069:R-454-SB165.NlaIII	2	-
chr19	48048786	48048787	3.Control-B-852_PTS11-852.L-454-SB012:R-454-SB108.NlaIII	1	+
chr19	48086981	48086982	6.Control-B-1086_PTS11-1086.L-454-SB019:R-454-SB115.NlaIII	1	-
chr19	48647422	48647423	3.Control-B-1020_PTS11-1020.L-454-SB069:R-454-SB165.NlaIII	1	-
chr19	49838295	49838296	3.Control-B-925_PTS11-925.null:R-454-SB101.NlaIII	1	-
chr19	5097260	5097261	3.Control-B-910_PTS11-910.L-454-SB068:R-454-SB164.NlaIII	2	+
chr19	51021391	51021392	3.Control-B-925_PTS11-925.null:R-454-SB101.NlaIII	3	+
chr19	52011051	52011052	3.Control-B-1020_PTS11-1020.L-454-SB069:R-454-SB165.NlaIII	1	-
chr19	52210837	52210838	6.Control-B-1060_PTS11-1060.L-454-SB043:R-454-SB139.NlaIII	1	+
chr19	52249494	52249495	6.Control-B-1086_PTS11-1086.L-454-SB019:R-454-SB115.NlaIII	1	-
chr19	52537834	52537835	3.Control-B-1012_PTS11-1012.L-454-SB045:R-454-SB141.NlaIII	1	-
chr19	52708919	52708920	3.Control-B-852_PTS11-852.L-454-SB012:R-454-SB108.NlaIII	1	-
chr19	54735212	54735213	3.Control-B-1002_PTS11-1002.L-454-SB037:R-454-SB133.NlaIII	2	+
chr19	56352391	56352392	3.Control-B-1002_PTS11-1002.L-454-SB037:R-454-SB133.NlaIII	10	-
chr19	56910515	56910516	3.Control-B-852_PTS11-852.L-454-SB012:R-454-SB108.NlaIII	1	+
chr19	56984619	56984620	3.Control-B-1002_PTS11-1002.L-454-SB037:R-454-SB133.NlaIII	2	+
chr19	57327105	57327106	3.Control-B-1020_PTS11-1020.L-454-SB069:R-454-SB165.NlaIII	1	-
chr19	57364338	57364339	3.Control-B-1012_PTS11-1012.L-454-SB045:R-454-SB141.NlaIII	1	+
chr19	57612422	57612423	3.Control-B-871_PTS11-871.L-454-SB028:R-454-SB124.NlaIII	2	-
chr19	5850271	5850272	6.Control-B-1064_PTS11-1064.L-454-SB016:R-454-SB112.BfaI	1	+
chr19	59246388	59246389	3.Control-B-1018_PTS11-1018.L-454-SB061:R-454-SB157.NlaIII	2	-
chr19	60275344	60275345	6.Control-B-1064_PTS11-1064.L-454-SB016:R-454-SB112.NlaIII	1	-
chr19	60757967	60757968	6.Control-B-1091_PTS11-1091.L-454-SB035:R-454-SB131.NlaIII	1	-
chr19	60978859	60978860	3.Control-B-1002_PTS11-1002.L-454-SB037:R-454-SB133.NlaIII	1	+
chr19	60997333	60997334	3.Control-B-1020_PTS11-1020.L-454-SB069:R-454-SB165.BfaI	2	+
chr19	7949224	7949225	3.Control-B-1012_PTS11-1012.L-454-SB045:R-454-SB141.NlaIII	1	-
chr19	7966068	7966069	3.Control-B-926_PTS11-926.L-454-SB013:R-454-SB109.NlaIII	1	-
chr2	100695962	100695963	3.Control-B-856_PTS11-856.L-454-SB020:R-454-SB116.NlaIII	2	-
chr2	100763086	100763087	6.Control-B-1091_PTS11-1091.L-454-SB035:R-454-SB131.NlaIII	1	-
chr2	102367909	102367910	3.Control-B-852_PTS11-852.L-454-SB012:R-454-SB108.BfaI	5	+
chr2	103003059	103003060	3.Control-B-925_PTS11-925.null:R-454-SB101.NlaIII	1	+
chr2	103806836	103806837	3.Control-B-900_PTS11-900.L-454-SB052:R-454-SB148.BfaI	1	+
chr2	104271035	104271036	3.Control-B-900_PTS11-900.L-454-SB052:R-454-SB148.NlaIII	1	-
chr2	104981244	104981245	3.Control-B-926_PTS11-926.L-454-SB013:R-454-SB109.NlaIII	1	+
chr2	105283196	105283197	6.Control-B-1065_PTS11-1065.L-454-SB024:R-454-SB120.NlaIII	1	-
chr2	106026716	106026717	3.Control-B-1002_PTS11-1002.L-454-SB037:R-454-SB133.NlaIII	10	-
chr2	106264753	106264754	3.Control-B-1020_PTS11-1020.L-454-SB069:R-454-SB165.NlaIII	8	+
chr2	106777141	106777142	3.Control-B-1014_PTS11-1014.L-454-SB053:R-454-SB149.NlaIII	2	+
chr2	108089664	108089665	3.Control-B-1002_PTS11-1002.L-454-SB037:R-454-SB133.NlaIII	1	+
chr2	108278735	108278736	3.Control-B-1020_PTS11-1020.L-454-SB069:R-454-SB165.NlaIII	2	+
chr2	108634800	108634801	3.Control-B-877_PTS11-877.L-454-SB036:R-454-SB132.NlaIII	2	+
chr2	108810088	108810089	6.Control-B-1065_PTS11-1065.L-454-SB024:R-454-SB120.NlaIII	1	+
chr2	108970339	108970340	6.Control-B-1088_PTS11-1088.L-454-SB027:R-454-SB123.NlaIII	1	-
chr2	109532336	109532337	3.Control-B-910_PTS11-910.L-454-SB068:R-454-SB164.NlaIII	1	+
chr2	10963600	10963601	3.Control-B-900_PTS11-900.L-454-SB052:R-454-SB148.NlaIII	1	-
chr2	110739293	110739294	6.Control-B-1088_PTS11-1088.L-454-SB027:R-454-SB123.NlaIII	1	+
chr2	110808555	110808556	3.Control-B-1012_PTS11-1012.L-454-SB045:R-454-SB141.NlaIII	1	-
chr2	111696564	111696565	3.Control-B-877_PTS11-877.L-454-SB036:R-454-SB132.NlaIII	1	+
chr2	11230858	11230859	3.Control-B-871_PTS11-871.L-454-SB028:R-454-SB124.NlaIII	2	-
chr2	112645961	112645962	3.Control-B-910_PTS11-910.L-454-SB068:R-454-SB164.NlaIII	4	+
chr2	112848198	112848199	3.Control-B-900_PTS11-900.L-454-SB052:R-454-SB148.NlaIII	1	-
chr2	113162093	113162094	3.Control-B-1024_PTS11-1024.null:R-454-SB102.NlaIII	7	+
chr2	113418285	113418286	3.Control-B-852_PTS11-852.L-454-SB012:R-454-SB108.NlaIII	2	-
chr2	11362146	11362147	3.Control-B-871_PTS11-871.L-454-SB028:R-454-SB124.NlaIII	1	+
chr2	114848582	114848583	3.Control-B-878_PTS11-878.L-454-SB044:R-454-SB140.NlaIII	1	+
chr2	11509552	11509553	3.Control-B-871_PTS11-871.L-454-SB028:R-454-SB124.NlaIII	1	-
chr2	115744481	115744482	6.Control-B-1060_PTS11-1060.L-454-SB043:R-454-SB139.NlaIII	2	-
chr2	116723523	116723524	3.Control-B-910_PTS11-910.L-454-SB068:R-454-SB164.NlaIII	1	-
chr2	116924955	116924956	3.Control-B-878_PTS11-878.L-454-SB044:R-454-SB140.NlaIII	1	+
chr2	118241285	118241286	3.Control-B-852_PTS11-852.L-454-SB012:R-454-SB108.NlaIII	1	-
chr2	119515763	119515764	6.Control-B-1061_PTS11-1061.L-454-SB051:R-454-SB147.NlaIII	1	-
chr2	119566247	119566248	6.Control-B-1080_PTS11-1080.L-454-SB003:R-454-SB099.NlaIII	1	+
chr2	121036110	121036111	3.Control-B-1014_PTS11-1014.L-454-SB053:R-454-SB149.NlaIII	7	-
chr2	121171767	121171768	6.Control-B-1063_PTS11-1063.L-454-SB067:R-454-SB163.NlaIII	1	+
chr2	121784759	121784760	3.Control-B-1020_PTS11-1020.L-454-SB069:R-454-SB165.NlaIII	1	-
chr2	122106801	122106802	3.Control-B-1018_PTS11-1018.L-454-SB061:R-454-SB157.NlaIII	1	+
chr2	123524757	123524758	3.Control-B-910_PTS11-910.L-454-SB068:R-454-SB164.NlaIII	2	-
chr2	123560017	123560018	3.Control-B-871_PTS11-871.L-454-SB028:R-454-SB124.NlaIII	1	+
chr2	124589585	124589586	3.Control-B-1012_PTS11-1012.L-454-SB045:R-454-SB141.NlaIII	3	+
chr2	124805124	124805125	3.Control-B-871_PTS11-871.L-454-SB028:R-454-SB124.NlaIII	1	+
chr2	125631258	125631259	3.Control-B-871_PTS11-871.L-454-SB028:R-454-SB124.NlaIII	1	-
chr2	126398480	126398481	3.Control-B-878_PTS11-878.L-454-SB044:R-454-SB140.NlaIII	1	-
chr2	126687845	126687846	3.Control-B-877_PTS11-877.L-454-SB036:R-454-SB132.BfaI	1	-
chr2	127473467	127473468	6.Control-B-1064_PTS11-1064.L-454-SB016:R-454-SB112.BfaI	2	+
chr2	12778807	12778808	6.Control-B-1060_PTS11-1060.L-454-SB043:R-454-SB139.NlaIII	2	+
chr2	12809626	12809627	3.Control-B-878_PTS11-878.L-454-SB044:R-454-SB140.NlaIII	1	+
chr2	128921592	128921593	6.Control-B-1060_PTS11-1060.L-454-SB043:R-454-SB139.NlaIII	1	-
chr2	129060622	129060623	3.Control-B-1020_PTS11-1020.L-454-SB069:R-454-SB165.NlaIII	3	-
chr2	129097065	129097066	3.Control-B-1002_PTS11-1002.L-454-SB037:R-454-SB133.NlaIII	1	+
chr2	129369614	129369615	3.Control-B-910_PTS11-910.L-454-SB068:R-454-SB164.NlaIII	1	-
chr2	129423854	129423855	3.Control-B-852_PTS11-852.L-454-SB012:R-454-SB108.NlaIII	2	+
chr2	129785114	129785115	3.Control-B-1012_PTS11-1012.L-454-SB045:R-454-SB141.NlaIII	3	-
chr2	129865321	129865322	3.Control-B-871_PTS11-871.L-454-SB028:R-454-SB124.NlaIII	1	+
chr2	130287128	130287129	3.Control-B-1024_PTS11-1024.null:R-454-SB102.NlaIII	1	+
chr2	130478028	130478029	3.Control-B-877_PTS11-877.L-454-SB036:R-454-SB132.NlaIII	2	+
chr2	130542103	130542104	3.Control-B-877_PTS11-877.L-454-SB036:R-454-SB132.NlaIII	2	+
chr2	130721316	130721317	3.Control-B-1014_PTS11-1014.L-454-SB053:R-454-SB149.NlaIII	4	-
chr2	131173203	131173204	3.Control-B-878_PTS11-878.L-454-SB044:R-454-SB140.NlaIII	2	+
chr2	131290221	131290222	3.Control-B-856_PTS11-856.L-454-SB020:R-454-SB116.NlaIII	1	+
chr2	131906500	131906501	3.Control-B-900_PTS11-900.L-454-SB052:R-454-SB148.NlaIII	1	-
[truncated: 1,981 more rows]
